# Supplementary material for: Prediction of hub genes associated with intramuscular fat content in Nelore cattle
Source: BMC Genomics. 2019 Jun 25;20:520. doi: 10.1186/s12864-019-5904-x (PMC6591902; doi:10.1186/s12864-019-5904-x)
Supplement: Supplementary file 1 — Table A1. Biological Process GO terms and pathways obtained with the DAVID software for differentially expressed genes in Nelore catlle muscle divergent for intramuscular fat content phenotypes. Table A2. Parameters from CytoHubba Plugin from Cytoscape software and hub genes. Table A3. Intramuscular fat associated modules as from co-expression network analysis. Table A4. Biological Process GO terms and pathways obtained with the Reactome FI Plugin from Cytoscape software for co-expressed genes network modules. Table A5. Intramuscular fat associated modules as from co-expression subnetwork analysis. (XLSX 75 kb) [file 12864_2019_5904_MOESM1_ESM.xlsx]

## Sheet: Table A1
Table A1. Biological Process GO terms and pathways obtained with the DAVID software for differentially expressed genes in Nelore catlle muscle divergent for intramuscular fat content phenotypes
Category	Terms	Genes	p-value	Benjamini-Hochberg	FDR (False Discovery rate)
Biological Process	GO:0002474~antigen processing and presentation of peptide antigen via MHC class I	BOLA	1.56e-07	5.9e-05	0.000216
Biological Process	GO:0006955~immune response	BOLA, CCL2, NFIL3	0.000203	0.0376	0.28
Biological Process	GO:0071850~mitotic cell cycle arrest	CDKN1A, RGCC, GADD45A	0.00055	0.0669	0.758
Biological Process	GO:0030198~extracellular matrix organization	COL18A1, ADAMTS20, CRISPLD2, SPOCK2	0.00281	0.234	3.82
Biological Process	GO:1903748~negative regulation of establishment of protein localization to mitochondrion	HSPH1, DNAJA1	0.00794	0.453	10.4
Biological Process	GO:0032754~positive regulation of interleukin-5 production	IL1RAP, PDE4D	0.0236	0.778	28.2
Biological Process	GO:0000122~negative regulation of transcription from RNA polymerase II promoter	EGR1, BARX2, DLL4, MED25, FOXO1, NFIL3	0.0254	0.75	29.9
Biological Process	GO:0045944~positive regulation of transcription from RNA polymerase II promoter	EGR1, HSPH1, RPS6KA3, RGCC, MED25, FOXO1, NFKBIA	0.027	0.726	31.5
Biological Process	GO:2000353~positive regulation of endothelial cell apoptotic process	COL18A1, RGCC	0.0353	0.779	39.1
Biological Process	GO:0044344~cellular response to fibroblast growth factor stimulus	CCL2, DLL4	0.0429	0.81	45.5
Biological Process	GO:0005977~glycogen metabolic process	PPP1R3B, PCDH12	0.0656	0.903	60.9
Biological Process	GO:2000379~positive regulation of reactive oxygen species metabolic process	CDKN1A, GADD45A	0.0656	0.903	60.9
Biological Process	GO:0045765~regulation of angiogenesis	TNFRSF12A, PLXND1	0.0693	0.896	63
Biological Process	GO:0043066~negative regulation of apoptotic process	IER3, ADAMTS20, DNAJA1, FOXO1	0.0744	0.894	65.7
Biological Process	GO:0045746~negative regulation of Notch signaling pathway	DLL4, NFKBIA	0.084	0.907	70.3
Biological Process	GO:0030217~T cell differentiation	EGR1, DLL4	0.084	0.907	70.3
Biological Process	GO:0071158~positive regulation of cell cycle arrest	RGCC, MED25	0.084	0.907	70.3
Biological Process	GO:0071479~cellular response to ionizing radiation	CDKN1A, GADD45A	0.0949	0.919	74.8
Biological Process	GO:0043065~positive regulation of apoptotic process	DNAJA1, FOXO1, GADD45A	0.0982	0.913	76
Biological Process	GO:0001569~patterning of blood vessels	DLL4, PLXND1	0.0985	0.9	76.2
Biological Process	bta04931:Insulin resistance	RPS6KA3, PPP1R3B, GFPT2, FOXO1, NFKBIA	0.00101	0.0997	1.12
Pathways	bta05166:HTLV-I infection	EGR1, BOLA, CDKN1A, NFKBIA	0.0229	0.701	22.9
Pathways	bta04514:Cell adhesion molecules (CAMs)	BOLA, CLDN5, SDC4	0.0244	0.575	24.1
Pathways	bta05168:Herpes simplex infection	BOLA, CCL2, NFKBIA	0.0416	0.669	37.8
Pathways	bta05169:Epstein-Barr virus infection	BOLA, CDKN1A, NFKBIA	0.0427	0.597	38.6
Pathways	bta05215:Prostate cancer	CDKN1A, FOXO1, NFKBIA	0.0478	0.572	42.2
Pathways	bta05203:Viral carcinogenesis	BOLA, CDKN1A, NFKBIA	0.0692	0.655	55.2

## Sheet: Table A2
Table A2. Parameters from CytoHubba Plugin from Cytoscape software and hub genes
Gene ID*	MCC*	DMNC*	MNC*	EPC*	Degree	BottleNeck	EcCentricity	Closeness	Radiality	Betweenness	Stress	ClusteringCoefficient
PDE4D	20912400	0.74383	25	15.68	25	1	0.15741	33.9667	5.68556	86.7848	998	0.59
KLHL30	20821800	0.74774	24	15.713	24	4	0.15741	33.4667	5.66667	83.3528	932	0.60145
IL1RAP	20180892	0.73873	24	15.503	24	1	0.15741	33.6333	5.68556	87.0951	800	0.5942
TMCO3	12827520	0.81677	20	14.398	20	1	0.15741	31.1333	5.55333	36.5849	614	0.7
PMP22	12156506	0.70009	20	14.492	20	3	0.18889	32.0667	5.78	217.786	1772	0.6
GNPTAB	12151464	0.786	18	14.261	18	2	0.18889	31.0667	5.74222	124.649	1352	0.69935
LOC786565	12036426	0.63963	24	14.957	24	34	0.18889	34.4	5.89333	400.567	2752	0.51449
CDKN1A	11859240	0.80069	18	14.364	18	1	0.15741	30.4667	5.55333	27.6938	254	0.71242
ANKRD52	11738434	0.63254	20	13.741	20	5	0.18889	32.4	5.81778	352.348	2060	0.54211
RNF115	11370364	0.74477	17	13.858	17	2	0.15741	29.8	5.51556	42.7773	332	0.67647
CD160	8876160	0.80803	18	14.265	18	1	0.15741	29.4667	5.42111	19.1242	306	0.71895
TNFRSF12A	8709120	0.8705	16	13.416	16	1	0.15741	28.8833	5.44	10.2571	180	0.80833
KIAA1671	8351280	0.83382	17	14.271	17	1	0.15741	29.6333	5.49667	14.4226	178	0.75735
DNAJA1	8346247	0.82206	14	12.538	15	5	0.15741	27.8	5.34556	108.1	608	0.69524
CIPC	8064180	0.68001	17	12.971	17	1	0.15741	30.1333	5.55333	86.9677	834	0.61765
HSPH1	8064012	0.75111	15	12.53	15	1	0.15741	28.3833	5.42111	38.8932	342	0.71429
LOC104971692	7984080	0.86857	13	12.355	13	1	0.13492	26.169	5.08111	3.6061	36	0.87179
RGS2	7948812	0.79335	17	13.934	17	1	0.15741	29.6333	5.49667	24.9618	316	0.72059
SFMBT1	4435200	0.88134	13	12.359	13	1	0.15741	27.2167	5.36444	5.38546	134	0.88462
LOC104973907	4209840	0.75661	18	13.934	18	1	0.15741	30.05	5.49667	31.0109	456	0.6732
SDC4	4012687	0.70896	16	13.207	17	2	0.15741	29.8	5.51556	123.786	624	0.58088
NFKBIA	771264	0.72071	14	12.028	14	3	0.15741	28.4667	5.47778	44.9542	534	0.7033
RGCC	725760	0.87792	10	10.621	10	1	0.13492	24.669	5.02444	0.16667	2	0.97778
SRXN1	80808	0.65857	12	11.102	12	1	0.15741	27.4667	5.44	37.3977	480	0.68182
MED25	10080	0.78725	8	9.284	8	1	0.15741	25.05	5.30778	0.30918	4	0.96429
ADAMTS20	5760	0.75809	8	9.356	8	1	0.15741	23.8833	5.15667	1.45079	48	0.92857
RPS6KA3	172	0.4296	9	7.369	9	5	0.15741	25.05	5.27	114.621	734	0.5
ARID5B	122	0.52304	6	6.739	6	1	0.15741	23.7167	5.23222	7.07242	48	0.73333
CD93	74	0.47564	7	2.105	7	4	0.18889	18.7667	4.42	255.133	1858	0.61905
FSCN1	73	0.57059	6	2.099	7	4	0.18889	18.6	4.40111	162.733	1246	0.57143
PLXND1	72	0.57059	6	1.961	6	1	0.18889	18.1	4.38222	64.7333	920	0.8
APLNR	52	0.40246	7	2.007	7	1	0.15741	16.6167	3.66444	87.1	1258	0.52381
MCAM	48	0.58344	5	1.878	5	1	0.18889	17.6	4.36333	36.9	612	0.9
MICAL2	32	0.42794	6	5.166	6	1	0.15741	23.05	5.15667	43.5727	206	0.6
NT5C2	27	0.45378	5	6.481	6	12	0.23611	25.5	5.62889	860.288	6052	0.46667
MAOA	26	0.45378	5	5.033	5	2	0.13492	20.7524	4.77889	14.9866	186	0.7
COL18A1	25	0.56839	4	2.14	5	11	0.23611	20.8333	5.08111	800	5776	0.6
PCDH12	24	0.56839	4	1.69	4	1	0.15741	14.95	3.58889	0	0	1
LOC513548	20	0.38039	6	5.995	6	2	0.15741	23.55	5.21333	58.0286	296	0.53333
NFIL3	14	0.33284	6	7.401	6	6	0.18889	24.5667	5.45889	86.6642	500	0.46667
CLDN5	5	0.30898	3	1.527	4	3	0.15741	14.95	3.58889	115.4	640	0.33333
GFPT2	4	0.30898	3	3.891	3	1	0.15741	20.3	4.93	0.33333	2	0.66667
SPOCK2	3	0.30779	2	3.197	3	2	0.15741	20.8833	5.02444	98	282	0.33333
CRISPLD2	2	0.30779	2	2.318	2	1	0.13492	16.7857	4.36333	0	0	1
IER2	2	0	1	1.194	2	3	0.05556	2	0.19444	2	2	0
PPP1R3B	2	0.30779	2	1.306	2	1	0.13492	12.3929	2.77667	0	0	1
MYBPH	2	0.30779	2	1.97	2	1	0.13492	16.8357	4.40111	0	0	1
EEF1A1	1	0	1	1.199	1	1	0.15741	13.0333	3.47556	0	0	0
LOC781186	1	0	1	2.12	1	1	0.13492	17.1524	4.42	0	0	0
EGR1	1	0	1	1.098	1	1	0.02778	1.5	0.16667	0	0	0
SLC2A3	1	0	1	1.114	1	1	0.02778	1.5	0.16667	0	0	0
LOC782855	1	0	1	1.319	1	1	0.13492	14.7024	4.09889	0	0	0
DLL4	1	0	1	1.153	1	1	0.13492	11.1429	2.66333	0	0	0
FOXO1	1	0	1	2.116	1	1	0.13492	18.0024	4.59	0	0	0
*Red genes were predicted as a hub by the MCC method
*maximal clique centrality -MCC
*edge percolated component - EPC
*density of maximum neighborhood component - DMNC
*maximum neighborhood component - MNC

## Sheet: Table A3
Table A3. Intramuscular fat associated modules as from co-expression network analysis
Module	Number of genes into module		Genes
0	23	0.4259	ANKRD52,ARID5B,CIPC,CRISPLD2,FOXO1,GFPT2,GNPTAB,LOC513548,LOC782855,LOC786565,MAOA,MED25,MICAL2,MYBPH,NFIL3,NFKBIA,NT5C2,PMP22,RNF115,RPS6KA3,SDC4,SPOCK2,SRXN1
1	17	0.3148	ADAMTS20,CD160,CDKN1A,DNAJA1,HSPH1,IL1RAP,KIAA1671,KLHL30,LOC104971692,LOC104973907,LOC781186,PDE4D,RGCC,RGS2,SFMBT1,TMCO3,TNFRSF12A
2	11	0.2037	APLNR,CD93,CLDN5,COL18A1,DLL4,EEF1A1,FSCN1,MCAM,PCDH12,PLXND1,PPP1R3B
3	3	0.0556	EGR1,IER2,SLC2A3

## Sheet: Table A4
Table A4. Biological Process GO terms and pathways obtained with the Reactome FI Plugin from Cytoscape software for co-expressed genes network modules
Module	Category	GeneSet	RatioOfProteinInGeneSet	NumberOfProteinInGeneSet	ProteinFromModule	P-value	FDR	Genes
0	Biological Process	cellular response to cold	0.0005	6	2	1.9756e-05	0.0029831	FOXO1,NFKBIA
0	Biological Process	positive regulation of mediator complex assembly	0.0001	1	1	0.0010919	0.0291	MED25
0	Biological Process	cellular response to oxidative stress	0.0039	47	2	0.001182	0.0291	SRXN1,FOXO1
0	Biological Process	fat cell differentiation	0.005	59	2	0.0018489	0.0291	ARID5B,FOXO1
0	Biological Process	nucleotide-binding oligomerization domain containing 1 signaling pathway	0.0002	2	1	0.0021827	0.0291	NFKBIA
0	Biological Process	regulation of translation in response to stress	0.0002	2	1	0.0021827	0.0291	RPS6KA3
0	Biological Process	regulation of gluconeogenesis by regulation of transcription from RNA polymerase II promoter	0.0002	2	1	0.0021827	0.0291	FOXO1
0	Biological Process	histone demethylation	0.0003	3	1	0.0032724	0.0291	ARID5B
0	Biological Process	response to fluoride	0.0003	4	1	0.0043609	0.0291	FOXO1
0	Biological Process	regulation of NF-kappaB import into nucleus	0.0003	4	1	0.0043609	0.0291	NFKBIA
0	Biological Process	positive regulation of extracellular exosome assembly	0.0003	4	1	0.0043609	0.0291	SDC4
0	Biological Process	UDP-N-acetylglucosamine metabolic process	0.0003	4	1	0.0043609	0.0291	GFPT2
0	Biological Process	negative regulation of transcription from RNA polymerase II promoter	0.0571	680	4	0.005021	0.0291	ARID5B,FOXO1,MED25,NFIL3
0	Biological Process	fat pad development	0.0004	5	1	0.0054484	0.0291	ARID5B
0	Biological Process	nucleotide-binding oligomerization domain containing 2 signaling pathway	0.0004	5	1	0.0054484	0.0291	NFKBIA
0	Biological Process	negative regulation of stress-activated MAPK cascade	0.0005	6	1	0.0065348	0.0291	FOXO1
0	Biological Process	regulation of DNA-templated transcription in response to stress	0.0005	6	1	0.0065348	0.0291	RPS6KA3
0	Biological Process	cytoplasmic sequestering of NF-kappaB	0.0005	6	1	0.0065348	0.0291	NFKBIA
0	Biological Process	muscle organ morphogenesis	0.0006	7	1	0.0076201	0.0291	ARID5B
0	Biological Process	fructose 6-phosphate metabolic process	0.0006	7	1	0.0076201	0.0291	GFPT2
0	Biological Process	fibroblast migration	0.0006	7	1	0.0076201	0.0291	ARID5B
0	Biological Process	cellular response to hyperoxia	0.0006	7	1	0.0076201	0.0291	FOXO1
0	Biological Process	regulation of neural precursor cell proliferation	0.0006	7	1	0.0076201	0.0291	FOXO1
0	Biological Process	enamel mineralization	0.0006	7	1	0.0076201	0.0291	FOXO1
0	Biological Process	negative regulation of lipid storage	0.0007	8	1	0.0087043	0.0291	NFKBIA
0	Biological Process	positive regulation of chromatin binding	0.0007	8	1	0.0087043	0.0291	MED25
0	Biological Process	UDP-N-acetylglucosamine biosynthetic process	0.0007	8	1	0.0087043	0.0291	GFPT2
0	Biological Process	regulation of striated muscle contraction	0.0007	8	1	0.0087043	0.0291	MYBPH
0	Biological Process	bleb assembly	0.0007	8	1	0.0087043	0.0291	PMP22
0	Biological Process	positive regulation of gluconeogenesis	0.0007	8	1	0.0087043	0.0291	FOXO1
0	Biological Process	negative regulation of apoptotic process	0.0348	414	3	0.0092652	0.0291	FOXO1,NFKBIA,RPS6KA3
0	Biological Process	negative regulation of circadian rhythm	0.0008	9	1	0.0097874	0.0291	CIPC
0	Biological Process	protein acetylation	0.0008	9	1	0.0097874	0.0291	FOXO1
0	Biological Process	regulation of fibroblast migration	0.0008	9	1	0.0097874	0.0291	SDC4
0	Biological Process	negative regulation of transcription, DNA-templated	0.0372	443	3	0.0111	0.0291	CIPC,ARID5B,FOXO1
0	Biological Process	response to muramyl dipeptide	0.0009	11	1	0.012	0.0291	NFKBIA
0	Biological Process	negative regulation of macrophage derived foam cell differentiation	0.001	12	1	0.013	0.0291	NFKBIA
0	Biological Process	cytoplasmic sequestering of transcription factor	0.001	12	1	0.013	0.0291	NFKBIA
0	Biological Process	apoptotic process	0.0398	474	3	0.0134	0.0291	FOXO1,NFKBIA,RPS6KA3
0	Biological Process	regulation of energy homeostasis	0.0011	13	1	0.0141	0.0291	FOXO1
0	Biological Process	energy reserve metabolic process	0.0011	13	1	0.0141	0.0291	GFPT2
0	Biological Process	inner ear receptor stereocilium organization	0.0011	13	1	0.0141	0.0291	SDC4
0	Biological Process	ubiquitin-dependent protein catabolic process via the multivesicular body sorting pathway	0.0011	13	1	0.0141	0.0291	RNF115
0	Biological Process	cellular glucose homeostasis	0.0011	13	1	0.0141	0.0291	FOXO1
0	Biological Process	positive regulation of transcription from RNA polymerase II promoter	0.0777	925	4	0.0147	0.0291	FOXO1,NFKBIA,RPS6KA3,MED25
0	Biological Process	glutamine metabolic process	0.0012	14	1	0.0152	0.0291	GFPT2
0	Biological Process	positive regulation of cholesterol efflux	0.0012	14	1	0.0152	0.0291	NFKBIA
0	Biological Process	cellular response to nitric oxide	0.0012	14	1	0.0152	0.0291	FOXO1
0	Biological Process	female gonad development	0.0013	15	1	0.0163	0.0291	ARID5B
0	Biological Process	positive regulation of cellular protein metabolic process	0.0013	15	1	0.0163	0.0291	NFKBIA
0	Biological Process	regulation of reactive oxygen species metabolic process	0.0013	15	1	0.0163	0.0291	FOXO1
0	Biological Process	positive regulation of exosomal secretion	0.0013	15	1	0.0163	0.0291	SDC4
0	Biological Process	response to muscle stretch	0.0013	16	1	0.0173	0.0291	NFKBIA
0	Biological Process	temperature homeostasis	0.0013	16	1	0.0173	0.0291	FOXO1
0	Biological Process	negative regulation of myeloid cell differentiation	0.0013	16	1	0.0173	0.0291	NFKBIA
0	Biological Process	toll-like receptor 4 signaling pathway	0.0014	17	1	0.0184	0.0291	NFKBIA
0	Biological Process	glycosaminoglycan catabolic process	0.0015	18	1	0.0195	0.0291	SDC4
0	Biological Process	neuronal stem cell population maintenance	0.0016	19	1	0.0206	0.0291	FOXO1
0	Biological Process	adrenal gland development	0.0016	19	1	0.0206	0.0291	ARID5B
0	Biological Process	peripheral nervous system development	0.0017	20	1	0.0216	0.0291	PMP22
0	Biological Process	adipose tissue development	0.0018	21	1	0.0227	0.0291	ARID5B
0	Biological Process	positive regulation of focal adhesion assembly	0.0018	21	1	0.0227	0.0291	SDC4
0	Biological Process	cellular response to cytokine stimulus	0.0018	22	1	0.0238	0.0291	NFKBIA
0	Biological Process	negative regulation of Notch signaling pathway	0.0019	23	1	0.0248	0.0291	NFKBIA
0	Biological Process	positive regulation of cell cycle arrest	0.0019	23	1	0.0248	0.0291	MED25
0	Biological Process	endocrine pancreas development	0.0019	23	1	0.0248	0.0291	FOXO1
0	Biological Process	cellular response to interleukin-4	0.002	24	1	0.0259	0.0291	NFIL3
0	Biological Process	skeletal system morphogenesis	0.002	24	1	0.0259	0.0291	ARID5B
0	Biological Process	glycosaminoglycan metabolic process	0.0022	26	1	0.028	0.0291	SDC4
0	Biological Process	negative regulation of DNA binding	0.0023	27	1	0.0291	0.0291	NFKBIA
0	Biological Process	platelet-derived growth factor receptor signaling pathway	0.0023	27	1	0.0291	0.0291	ARID5B
0	Biological Process	negative regulation of fibroblast proliferation	0.0023	27	1	0.0291	0.0291	MED25
0	Biological Process	face morphogenesis	0.0023	27	1	0.0291	0.0291	ARID5B
0	Biological Process	toll-like receptor signaling pathway	0.0023	27	1	0.0291	0.0291	RPS6KA3
0	Biological Process	protein import into nucleus, translocation	0.0023	27	1	0.0291	0.0291	NFKBIA
0	Biological Process	liver regeneration	0.0023	27	1	0.0291	0.0291	NFKBIA
0	Biological Process	negative regulation of T cell proliferation	0.0025	30	1	0.0323	0.0323	SDC4
0	Biological Process	lipopolysaccharide-mediated signaling pathway	0.0026	31	1	0.0333	0.0333	NFKBIA
0	Biological Process	cellular response to dexamethasone stimulus	0.0026	31	1	0.0333	0.0333	FOXO1
0	Biological Process	cell death	0.0026	31	1	0.0333	0.0333	PMP22
0	Biological Process	response to exogenous dsRNA	0.0027	32	1	0.0344	0.0344	NFKBIA
0	Biological Process	glycosaminoglycan biosynthetic process	0.0028	33	1	0.0355	0.0355	SDC4
0	Biological Process	positive regulation of autophagy	0.0029	34	1	0.0365	0.0365	FOXO1
0	Biological Process	protein K63-linked ubiquitination	0.0029	34	1	0.0365	0.0365	RNF115
0	Biological Process	positive regulation of cell differentiation	0.0029	34	1	0.0365	0.0365	RPS6KA3
0	Biological Process	negative regulation of epidermal growth factor receptor signaling pathway	0.003	36	1	0.0386	0.0386	RNF115
0	Biological Process	blood vessel development	0.003	36	1	0.0386	0.0386	FOXO1
0	Biological Process	myelination	0.003	36	1	0.0386	0.0386	PMP22
0	Biological Process	cell development	0.0031	37	1	0.0397	0.0397	ARID5B
0	Biological Process	negative regulation of neuron projection development	0.0032	38	1	0.0407	0.0407	PMP22
0	Biological Process	ureteric bud development	0.0032	38	1	0.0407	0.0407	SDC4
0	Biological Process	negative regulation of fat cell differentiation	0.0033	39	1	0.0418	0.0418	FOXO1
0	Biological Process	positive regulation of stress fiber assembly	0.0034	40	1	0.0428	0.0428	SDC4
0	Biological Process	protein autoubiquitination	0.0037	44	1	0.047	0.047	RNF115
0	Biological Process	cellular response to starvation	0.0037	44	1	0.047	0.047	FOXO1
0	Biological Process	protein K48-linked ubiquitination	0.0039	46	1	0.0491	0.0491	RNF115
0	Biological Process	positive regulation of protein kinase activity	0.0041	49	1	0.0522	0.0522	SDC4
0	Biological Process	cellular oxidant detoxification	0.0043	51	1	0.0543	0.0543	SRXN1
0	Biological Process	rhythmic process	0.0043	51	1	0.0543	0.0543	CIPC
0	Biological Process	retinoid metabolic process	0.0043	51	1	0.0543	0.0543	SDC4
0	Biological Process	cellular response to organic cyclic compound	0.0045	54	1	0.0574	0.0574	NFKBIA
0	Biological Process	positive regulation of protein catabolic process	0.0046	55	1	0.0584	0.0584	FOXO1
0	Biological Process	cellular response to hydrogen peroxide	0.0048	57	1	0.0605	0.0605	FOXO1
0	Biological Process	negative regulation of NF-kappaB transcription factor activity	0.0052	62	1	0.0657	0.0657	NFKBIA
0	Biological Process	negative regulation of cysteine-type endopeptidase activity involved in apoptotic process	0.0052	62	1	0.0657	0.0657	RPS6KA3
0	Biological Process	liver development	0.0055	65	1	0.0687	0.0687	ARID5B
0	Biological Process	post-embryonic development	0.0055	65	1	0.0687	0.0687	ARID5B
0	Biological Process	multicellular organism growth	0.0059	70	1	0.0738	0.0738	ARID5B
0	Biological Process	wound healing	0.0059	70	1	0.0738	0.0738	SDC4
0	Biological Process	neural tube closure	0.006	71	1	0.0748	0.0748	SDC4
0	Biological Process	circadian rhythm	0.0061	72	1	0.0759	0.0759	NFIL3
0	Biological Process	palate development	0.0061	72	1	0.0759	0.0759	ARID5B
0	Biological Process	positive regulation of cell growth	0.0062	74	1	0.0779	0.0779	RPS6KA3
0	Biological Process	cellular response to insulin stimulus	0.0063	75	1	0.0789	0.0789	FOXO1
0	Biological Process	insulin receptor signaling pathway	0.0063	75	1	0.0789	0.0789	FOXO1
0	Biological Process	kidney development	0.0066	79	1	0.0829	0.0829	ARID5B
0	Biological Process	response to oxidative stress	0.0071	85	1	0.089	0.089	SRXN1
0	Biological Process	carbohydrate metabolic process	0.0072	86	1	0.09	0.09	GFPT2
0	Biological Process	male gonad development	0.0072	86	1	0.09	0.09	ARID5B
0	Biological Process	positive regulation of sequence-specific DNA binding transcription factor activity	0.0081	96	1	0.0999	0.0999	ARID5B
0	Biological Process	stimulatory C-type lectin receptor signaling pathway	0.0086	102	1	0.1059	0.1059	NFKBIA
0	Biological Process	central nervous system development	0.0087	103	1	0.1069	0.1069	RPS6KA3
0	Biological Process	autophagy	0.0089	106	1	0.1098	0.1098	FOXO1
0	Biological Process	skeletal system development	0.0102	121	1	0.1244	0.1244	RPS6KA3
0	Biological Process	positive regulation of NF-kappaB transcription factor activity	0.0108	128	1	0.1312	0.1312	NFKBIA
0	Biological Process	protein ubiquitination involved in ubiquitin-dependent protein catabolic process	0.0117	139	1	0.1416	0.1416	RNF115
0	Biological Process	T cell receptor signaling pathway	0.0124	147	1	0.1492	0.1492	NFKBIA
0	Biological Process	transcription initiation from RNA polymerase II promoter	0.0126	150	1	0.152	0.152	MED25
0	Biological Process	response to lipopolysaccharide	0.013	155	1	0.1567	0.1567	RPS6KA3
0	Biological Process	cell migration	0.0131	156	1	0.1576	0.1576	SDC4
0	Biological Process	negative regulation of canonical Wnt signaling pathway	0.0132	157	1	0.1586	0.1586	FOXO1
0	Biological Process	regulation of cell proliferation	0.0134	159	1	0.1604	0.1604	NFKBIA
0	Biological Process	cell cycle	0.0145	172	1	0.1724	0.1724	RPS6KA3
0	Biological Process	protein polyubiquitination	0.0145	173	1	0.1734	0.1734	RNF115
0	Biological Process	Fc-epsilon receptor signaling pathway	0.0146	174	1	0.1743	0.1743	NFKBIA
0	Biological Process	cellular response to DNA damage stimulus	0.0155	184	1	0.1834	0.1834	FOXO1
0	Biological Process	proteasome-mediated ubiquitin-dependent protein catabolic process	0.0161	192	1	0.1906	0.1906	RNF115
0	Biological Process	transcription, DNA-templated	0.1186	1411	3	0.1936	0.1936	CIPC,ARID5B,FOXO1
0	Biological Process	chemical synaptic transmission	0.0182	217	1	0.2128	0.2128	PMP22
0	Biological Process	positive regulation of gene expression	0.0202	240	1	0.2327	0.2327	NFIL3
0	Pathway	B cell receptor signaling pathway(K)	0.0067	73	1	0,0839	0,0916	NFKBIA
0	Pathway	Leishmaniasis(K)	0.0067	73	1	0,0839	0,0916	NFKBIA
0	Pathway	Chronic myeloid leukemia(K)	0.0067	73	1	0,0839	0,0916	NFKBIA
0	Pathway	Regulation of nuclear SMAD2/3 signaling(N)	0.0071	77	1	0,0883	0,0916	FOXO1
0	Pathway	RIG-I/MDA5 mediated induction of IFN-alpha/beta pathways(R)	0.0071	77	1	0,0883	0,0916	NFKBIA
0	Pathway	CXCR4-mediated signaling events(N)	0.0074	80	1	0,0916	0,0916	FOXO1
0	Pathway	T cell activation(P)	0.0075	81	1	0,0927	0,0927	NFKBIA
0	Pathway	L1CAM interactions(R)	0.0075	82	1	0,0938	0,0938	RPS6KA3
0	Pathway	ECM-receptor interaction(K)	0.0075	82	1	0,0938	0,0938	SDC4
0	Pathway	Visual phototransduction(R)	0.0076	83	1	0,0949	0,0949	SDC4
0	Pathway	Transcriptional regulation of white adipocyte differentiation(R)	0.0077	84	1	0,0960	0,0960	MED25
0	Pathway	Small cell lung cancer(K)	0.0079	86	1	0,0981	0,0981	NFKBIA
0	Pathway	MAPK6/MAPK4 signaling(R)	0.0082	89	1	0,1014	0,1014	FOXO1
0	Pathway	Th1 and Th2 cell differentiation(K)	0.0085	92	1	0,1046	0,1046	NFKBIA
0	Pathway	Longevity regulating pathway(K)	0.0087	94	1	0,1068	0,1068	FOXO1
0	Pathway	NF-kappa B signaling pathway(K)	0.0087	95	1	0,1079	0,1079	NFKBIA
0	Pathway	Progesterone-mediated oocyte maturation(K)	0.009	98	1	0,1111	0,1111	RPS6KA3
0	Pathway	ErbB1 downstream signaling(N)	0.0092	100	1	0,1132	0,1132	RPS6KA3
0	Pathway	AGE-RAGE signaling pathway in diabetic complications(K)	0.0093	101	1	0,1143	0,1143	FOXO1
0	Pathway	Glucagon signaling pathway(K)	0.0095	103	1	0,1164	0,1164	FOXO1
0	Pathway	Chagas disease (American trypanosomiasis)(K)	0.0096	104	1	0,1175	0,1175	NFKBIA
0	Pathway	Pyrimidine metabolism(K)	0.0097	105	1	0,1186	0,1186	NT5C2
0	Pathway	T cell receptor signaling pathway(K)	0.0097	105	1	0,1186	0,1186	NFKBIA
0	Pathway	Toll-like receptor signaling pathway(K)	0.0098	106	1	0,1196	0,1196	NFKBIA
0	Pathway	Th17 cell differentiation(K)	0.0098	107	1	0,1207	0,1207	NFKBIA
0	Pathway	TNF signaling pathway(K)	0.0101	110	1	0,1239	0,1239	NFKBIA
0	Pathway	PIP3 activates AKT signaling(R)	0.0102	111	1	0,1249	0,1249	FOXO1
0	Pathway	Serotonergic synapse(K)	0.0104	113	1	0,1271	0,1271	MAOA
0	Pathway	Thyroid hormone signaling pathway(K)	0.0109	118	1	0,1323	0,1323	FOXO1
0	Pathway	Toxoplasmosis(K)	0.0109	118	1	0,1323	0,1323	NFKBIA
0	Pathway	PDGFR-beta signaling pathway(N)	0.011	120	1	0,1344	0,1344	RPS6KA3
0	Pathway	Lysosome(K)	0.0113	123	1	0,1376	0,1376	GNPTAB
0	Pathway	TCR signaling(R)	0.0113	123	1	0,1376	0,1376	NFKBIA
0	Pathway	Oocyte meiosis(K)	0.0114	124	1	0,1386	0,1386	RPS6KA3
0	Pathway	AMPK signaling pathway(K)	0.0114	124	1	0,1386	0,1386	FOXO1
0	Pathway	Dopaminergic synapse(K)	0.012	130	1	0,1448	0,1448	MAOA
0	Pathway	Osteoclast differentiation(K)	0.0121	132	1	0,1469	0,1469	NFKBIA
0	Pathway	Hepatitis C(K)	0.0122	133	1	0,1479	0,1479	NFKBIA
0	Pathway	Neurotransmitter Receptor Binding And Downstream Transmission In The Postsynaptic Cell(R)	0.0123	134	1	0,1490	0,1490	RPS6KA3
0	Pathway	FoxO signaling pathway(K)	0.0123	134	1	0,1490	0,1490	FOXO1
0	Pathway	Measles(K)	0.0125	136	1	0,1510	0,1510	NFKBIA
0	Pathway	C-type lectin receptors (CLRs)(R)	0.0128	139	1	0,1541	0,1541	NFKBIA
0	Pathway	Apoptosis(K)	0.0129	140	1	0,1551	0,1551	NFKBIA
0	Pathway	Insulin signaling pathway(K)	0.0129	140	1	0,1551	0,1551	FOXO1
0	Pathway	Cell adhesion molecules (CAMs)(K)	0.0133	145	1	0,1602	0,1602	SDC4
0	Pathway	Hepatitis B(K)	0.0134	146	1	0,1612	0,1612	NFKBIA
0	Pathway	mTOR signaling pathway(K)	0.0142	154	1	0,1693	0,1693	RPS6KA3
0	Pathway	NOD-like receptor signaling pathway(K)	0.0156	170	1	0,1853	0,1853	NFKBIA
0	Pathway	Metabolic pathways(K)	0.1165	1266	3	0,1866	0,1866	MAOA,GFPT2,NT5C2
0	Pathway	Influenza A(K)	0.0161	175	1	0,1903	0,1903	NFKBIA
0	Pathway	Purine metabolism(K)	0.0161	175	1	0,1903	0,1903	NT5C2
0	Pathway	Transcriptional misregulation in cancer(K)	0.0166	180	1	0,1952	0,1952	FOXO1
0	Pathway	Alcoholism(K)	0.0166	180	1	0,1952	0,1952	MAOA
0	Pathway	Herpes simplex infection(K)	0.017	185	1	0,2001	0,2001	NFKBIA
0	Pathway	Chemokine signaling pathway(K)	0.0172	187	1	0,2020	0,2020	NFKBIA
0	Pathway	Class I MHC mediated antigen processing & presentation(R)	0.0174	189	1	0,2039	0,2039	RNF115
0	Pathway	Fatty acid, triacylglycerol, and ketone body metabolism(R)	0.0179	195	1	0,2097	0,2097	MED25
0	Pathway	cAMP signaling pathway(K)	0.0184	200	1	0,2145	0,2145	NFKBIA
0	Pathway	Viral carcinogenesis(K)	0.0187	203	1	0,2174	0,2174	NFKBIA
0	Pathway	Epstein-Barr virus infection(K)	0.0188	204	1	0,2184	0,2184	NFKBIA
0	Pathway	Proteoglycans in cancer(K)	0.0189	205	1	0,2193	0,2193	SDC4
0	Pathway	Chromatin modifying enzymes(R)	0.019	206	1	0,2203	0,2203	ARID5B
0	Pathway	Cell surface interactions at the vascular wall(R)	0.0191	208	1	0,2222	0,2222	SDC4
0	Pathway	Asparagine N-linked glycosylation(R)	0.0202	219	1	0,2325	0,2325	GFPT2
0	Pathway	Deubiquitination(R)	0.0208	226	1	0,2391	0,2391	NFKBIA
0	Pathway	Metabolism of carbohydrates(R)	0.0214	233	1	0,2455	0,2455	SDC4
1	Biological Process	negative regulation of establishment of protein localization to mitochondrion	0.0003	3	2	2.2853e-06	0.00031537	DNAJA1,HSPH1
1	Biological Process	positive regulation of interleukin-5 production	0.0005	6	2	9.1304e-06	0.00063	PDE4D,IL1RAP
1	Biological Process	response to unfolded protein	0.003	36	2	0.00032485	0.0149	DNAJA1,HSPH1
1	Biological Process	regulation of adrenergic receptor signaling pathway	0.0001	1	1	0.00075605	0.0166	RGS2
1	Biological Process	adrenergic receptor signaling pathway involved in positive regulation of heart rate	0.0001	1	1	0.00075605	0.0166	PDE4D
1	Biological Process	adrenergic receptor signaling pathway	0.0002	2	1	0.0015116	0.0166	PDE4D
1	Biological Process	negative regulation of phospholipase activity	0.0002	2	1	0.0015116	0.0166	RGS2
1	Biological Process	positive regulation of cyclin-dependent protein kinase activity	0.0002	2	1	0.0015116	0.0166	CDKN1A
1	Biological Process	negative regulation of relaxation of cardiac muscle	0.0002	2	1	0.0015116	0.0166	PDE4D
1	Biological Process	interleukin-33-mediated signaling pathway	0.0002	2	1	0.0015116	0.0166	IL1RAP
1	Biological Process	substrate-dependent cell migration, cell attachment to substrate	0.0002	2	1	0.0015116	0.0166	TNFRSF12A
1	Biological Process	negative regulation of nitrosative stress-induced intrinsic apoptotic signaling pathway	0.0002	2	1	0.0015116	0.0166	DNAJA1
1	Biological Process	interleukin-2 biosynthetic process	0.0003	3	1	0.0022666	0.0173	IL1RAP
1	Biological Process	negative regulation of intrinsic apoptotic signaling pathway in response to hydrogen peroxide	0.0003	3	1	0.0022666	0.0173	HSPH1
1	Biological Process	negative regulation of apoptotic process	0.0348	414	3	0.0030204	0.0173	CDKN1A,ADAMTS20,DNAJA1
1	Biological Process	regulation of protein import into nucleus, translocation	0.0003	4	1	0.0030211	0.0173	CDKN1A
1	Biological Process	negative regulation of p38MAPK cascade	0.0003	4	1	0.0030211	0.0173	HSPH1
1	Biological Process	intestinal epithelial cell maturation	0.0003	4	1	0.0030211	0.0173	CDKN1A
1	Biological Process	regulation of DNA biosynthetic process	0.0003	4	1	0.0030211	0.0173	CDKN1A
1	Biological Process	regulation of wound healing	0.0003	4	1	0.0030211	0.0173	TNFRSF12A
1	Biological Process	stress-induced premature senescence	0.0003	4	1	0.0030211	0.0173	CDKN1A
1	Biological Process	interleukin-4 secretion	0.0003	4	1	0.0030211	0.0173	IL1RAP
1	Biological Process	positive regulation of NK T cell activation	0.0004	5	1	0.0037752	0.0173	HSPH1
1	Biological Process	positive regulation of melanocyte differentiation	0.0004	5	1	0.0037752	0.0173	ADAMTS20
1	Biological Process	regulation of protein transport	0.0004	5	1	0.0037752	0.0173	DNAJA1
1	Biological Process	regulation of cell communication by electrical coupling involved in cardiac conduction	0.0005	6	1	0.0045287	0.0173	PDE4D
1	Biological Process	negative regulation of heart contraction	0.0005	6	1	0.0045287	0.0173	PDE4D
1	Biological Process	relaxation of vascular smooth muscle	0.0005	6	1	0.0045287	0.0173	RGS2
1	Biological Process	protein localization to mitochondrion	0.0005	6	1	0.0045287	0.0173	DNAJA1
1	Biological Process	regulation of cAMP metabolic process	0.0005	6	1	0.0045287	0.0173	PDE4D
1	Biological Process	positive regulation of MHC class I biosynthetic process	0.0005	6	1	0.0045287	0.0173	HSPH1
1	Biological Process	negative regulation of cAMP-mediated signaling	0.0005	6	1	0.0045287	0.0173	RGS2
1	Biological Process	positive regulation of interleukin-13 production	0.0006	7	1	0.0052817	0.0173	IL1RAP
1	Biological Process	positive regulation of programmed cell death	0.0007	8	1	0.0060342	0.0173	CDKN1A
1	Biological Process	positive regulation of cardiac muscle contraction	0.0007	8	1	0.0060342	0.0173	RGS2
1	Biological Process	cellular response to UV-B	0.0007	8	1	0.0060342	0.0173	CDKN1A
1	Biological Process	regulation of ryanodine-sensitive calcium-release channel activity	0.0008	9	1	0.0067862	0.0173	PDE4D
1	Biological Process	negative regulation of cardiac muscle hypertrophy	0.0008	9	1	0.0067862	0.0173	RGS2
1	Biological Process	regulation of receptor activity	0.0008	9	1	0.0067862	0.0173	PDE4D
1	Biological Process	cAMP catabolic process	0.0008	9	1	0.0067862	0.0173	PDE4D
1	Biological Process	chaperone mediated protein folding requiring cofactor	0.0008	10	1	0.0075377	0.0173	HSPH1
1	Biological Process	positive regulation of microtubule polymerization	0.0009	11	1	0.0082886	0.0173	RGS2
1	Biological Process	regulation of cardiac muscle cell contraction	0.0009	11	1	0.0082886	0.0173	PDE4D
1	Biological Process	relaxation of cardiac muscle	0.001	12	1	0.0090391	0.0173	RGS2
1	Biological Process	replicative senescence	0.001	12	1	0.0090391	0.0173	CDKN1A
1	Biological Process	positive regulation of dendrite development	0.001	12	1	0.0090391	0.0173	IL1RAP
1	Biological Process	mitotic cell cycle arrest	0.001	12	1	0.0090391	0.0173	CDKN1A
1	Biological Process	negative regulation of G-protein coupled receptor protein signaling pathway	0.001	12	1	0.0090391	0.0173	RGS2
1	Biological Process	response to organonitrogen compound	0.001	12	1	0.0090391	0.0173	CDKN1A
1	Biological Process	response to hyperoxia	0.001	12	1	0.0090391	0.0173	CDKN1A
1	Biological Process	response to arsenic-containing substance	0.0011	13	1	0.0097891	0.0173	CDKN1A
1	Biological Process	negative regulation of JUN kinase activity	0.0011	13	1	0.0097891	0.0173	DNAJA1
1	Biological Process	cellular response to epinephrine stimulus	0.0011	13	1	0.0097891	0.0173	PDE4D
1	Biological Process	positive regulation of interleukin-2 production	0.0012	14	1	0.0105	0.0173	PDE4D
1	Biological Process	establishment of endothelial barrier	0.0012	14	1	0.0105	0.0173	PDE4D
1	Biological Process	response to corticosterone	0.0012	14	1	0.0105	0.0173	CDKN1A
1	Biological Process	regulation of release of sequestered calcium ion into cytosol by sarcoplasmic reticulum	0.0012	14	1	0.0105	0.0173	PDE4D
1	Biological Process	smooth muscle contraction	0.0013	15	1	0.0113	0.0173	PDE4D
1	Biological Process	positive regulation of interleukin-6 secretion	0.0013	15	1	0.0113	0.0173	IL1RAP
1	Biological Process	DNA damage response, signal transduction by p53 class mediator resulting in transcription of p21 class mediator	0.0013	15	1	0.0113	0.0173	CDKN1A
1	Biological Process	cellular response to extracellular stimulus	0.0015	18	1	0.0135	0.0173	CDKN1A
1	Biological Process	negative regulation of phosphorylation	0.0016	19	1	0.0143	0.0173	CDKN1A
1	Biological Process	response to X-ray	0.0016	19	1	0.0143	0.0173	CDKN1A
1	Biological Process	cellular response to gamma radiation	0.0016	19	1	0.0143	0.0173	CDKN1A
1	Biological Process	spermatogenesis	0.0218	260	2	0.0155	0.0173	DNAJA1,RGS2
1	Biological Process	cellular senescence	0.0018	21	1	0.0158	0.0173	CDKN1A
1	Biological Process	negative regulation of peptidyl-serine phosphorylation	0.0018	21	1	0.0158	0.0173	PDE4D
1	Biological Process	negative regulation of cyclin-dependent protein serine/threonine kinase activity	0.0018	21	1	0.0158	0.0173	CDKN1A
1	Biological Process	positive regulation of extrinsic apoptotic signaling pathway	0.0018	22	1	0.0165	0.0173	TNFRSF12A
1	Biological Process	negative regulation of G1/S transition of mitotic cell cycle	0.0019	23	1	0.0173	0.0173	CDKN1A
1	Biological Process	positive regulation of protein tyrosine kinase activity	0.0019	23	1	0.0173	0.0173	HSPH1
1	Biological Process	intrinsic apoptotic signaling pathway	0.002	24	1	0.018	0.018	CDKN1A
1	Biological Process	positive regulation of apoptotic process	0.0238	283	2	0.0182	0.0182	TNFRSF12A,DNAJA1
1	Biological Process	brown fat cell differentiation	0.0021	25	1	0.0187	0.0187	RGS2
1	Biological Process	intrinsic apoptotic signaling pathway in response to DNA damage by p53 class mediator	0.0021	25	1	0.0187	0.0187	CDKN1A
1	Biological Process	cellular response to amino acid starvation	0.0021	25	1	0.0187	0.0187	CDKN1A
1	Biological Process	regulation of angiogenesis	0.0022	26	1	0.0195	0.0195	TNFRSF12A
1	Biological Process	positive regulation of reactive oxygen species metabolic process	0.0023	27	1	0.0202	0.0202	CDKN1A
1	Biological Process	regulation of heart rate	0.0023	27	1	0.0202	0.0202	PDE4D
1	Biological Process	positive regulation of axon extension	0.0024	29	1	0.0217	0.0217	TNFRSF12A
1	Biological Process	cellular response to ionizing radiation	0.0025	30	1	0.0225	0.0225	CDKN1A
1	Biological Process	cellular response to heat	0.0027	32	1	0.0239	0.0239	CDKN1A
1	Biological Process	positive regulation of synapse assembly	0.0028	33	1	0.0247	0.0247	IL1RAP
1	Biological Process	regulation of cyclin-dependent protein serine/threonine kinase activity	0.0029	34	1	0.0254	0.0254	CDKN1A
1	Biological Process	toxin transport	0.0029	34	1	0.0254	0.0254	DNAJA1
1	Biological Process	cAMP-mediated signaling	0.0029	35	1	0.0262	0.0262	PDE4D
1	Biological Process	negative regulation of protein ubiquitination	0.0029	35	1	0.0262	0.0262	DNAJA1
1	Biological Process	flagellated sperm motility	0.0029	35	1	0.0262	0.0262	DNAJA1
1	Biological Process	negative regulation of MAP kinase activity	0.0029	35	1	0.0262	0.0262	RGS2
1	Biological Process	DNA damage response, detection of DNA damage	0.003	36	1	0.0269	0.0269	DNAJA1
1	Biological Process	positive regulation of B cell proliferation	0.0031	37	1	0.0276	0.0276	CDKN1A
1	Biological Process	regulation of G-protein coupled receptor protein signaling pathway	0.0031	37	1	0.0276	0.0276	RGS2
1	Biological Process	response to heat	0.0032	38	1	0.0284	0.0284	DNAJA1
1	Biological Process	defense response to Gram-negative bacterium	0.0032	38	1	0.0284	0.0284	CD160
1	Biological Process	extrinsic apoptotic signaling pathway	0.0033	39	1	0.0291	0.0291	TNFRSF12A
1	Biological Process	androgen receptor signaling pathway	0.0034	40	1	0.0298	0.0298	DNAJA1
1	Biological Process	regulation of translation	0.0035	42	1	0.0313	0.0313	RGS2
1	Biological Process	animal organ regeneration	0.0036	43	1	0.0321	0.0321	CDKN1A
1	Biological Process	positive regulation of interferon-gamma production	0.0036	43	1	0.0321	0.0321	PDE4D
1	Biological Process	positive regulation of protein kinase activity	0.0041	49	1	0.0365	0.0365	CDKN1A
1	Biological Process	positive regulation of fibroblast proliferation	0.0043	51	1	0.0379	0.0379	CDKN1A
1	Biological Process	cellular defense response	0.0045	54	1	0.0401	0.0401	CD160
1	Biological Process	positive regulation of signal transduction	0.0046	55	1	0.0408	0.0408	ADAMTS20
1	Biological Process	DNA damage response, signal transduction by p53 class mediator resulting in cell cycle arrest	0.0049	58	1	0.043	0.043	CDKN1A
1	Biological Process	neutrophil chemotaxis	0.0051	61	1	0.0452	0.0452	PDE4D
1	Biological Process	Ras protein signal transduction	0.0056	67	1	0.0495	0.0495	CDKN1A
1	Biological Process	multicellular organism growth	0.0059	70	1	0.0517	0.0517	PDE4D
1	Biological Process	regulation of cellular response to heat	0.0063	75	1	0.0553	0.0553	HSPH1
1	Biological Process	response to toxic substance	0.0064	76	1	0.056	0.056	CDKN1A
1	Biological Process	G1/S transition of mitotic cell cycle	0.0084	100	1	0.0731	0.0731	CDKN1A
1	Biological Process	negative regulation of cell growth	0.0086	102	1	0.0746	0.0746	CDKN1A
1	Biological Process	cellular response to lipopolysaccharide	0.0092	109	1	0.0795	0.0795	PDE4D
1	Biological Process	tumor necrosis factor-mediated signaling pathway	0.0096	114	1	0.083	0.083	TNFRSF12A
1	Biological Process	protein complex assembly	0.0096	114	1	0.083	0.083	IL1RAP
1	Biological Process	protein stabilization	0.0105	125	1	0.0907	0.0907	CDKN1A
1	Biological Process	negative regulation of gene expression	0.0105	125	1	0.0907	0.0907	CDKN1A
1	Biological Process	positive regulation of NF-kappaB transcription factor activity	0.0108	128	1	0.0927	0.0927	IL1RAP
1	Biological Process	cell cycle arrest	0.0108	129	1	0.0934	0.0934	CDKN1A
1	Biological Process	G2/M transition of mitotic cell cycle	0.011	131	1	0.0948	0.0948	CDKN1A
1	Biological Process	protein folding	0.0115	137	1	0.099	0.099	DNAJA1
1	Biological Process	aging	0.0124	147	1	0.1058	0.1058	PDE4D
1	Biological Process	T cell receptor signaling pathway	0.0124	147	1	0.1058	0.1058	PDE4D
1	Biological Process	receptor-mediated endocytosis	0.0131	156	1	0.112	0.112	HSPH1
1	Biological Process	regulation of immune response	0.0142	169	1	0.1208	0.1208	CD160
1	Biological Process	cell cycle	0.0145	172	1	0.1228	0.1228	RGS2
1	Biological Process	extracellular matrix organization	0.015	178	1	0.1268	0.1268	ADAMTS20
1	Biological Process	cellular response to DNA damage stimulus	0.0155	184	1	0.1309	0.1309	CDKN1A
1	Biological Process	angiogenesis	0.0164	195	1	0.1382	0.1382	TNFRSF12A
1	Biological Process	cell surface receptor signaling pathway	0.0182	216	1	0.152	0.152	CD160
1	Biological Process	response to drug	0.0235	280	1	0.1929	0.1929	CDKN1A
1	Biological Process	cell proliferation	0.0273	325	1	0.2206	0.2206	CD160
1	Biological Process	immune response	0.0291	346	1	0.2332	0.2332	IL1RAP
1	Biological Process	innate immune response	0.0294	350	1	0.2356	0.2356	IL1RAP
1	Biological Process	negative regulation of cell proliferation	0.0295	351	1	0.2362	0.2362	CDKN1A
1	Biological Process	inflammatory response	0.0296	352	1	0.2368	0.2368	IL1RAP
1	Biological Process	proteolysis	0.0298	355	1	0.2386	0.2386	ADAMTS20
1	Pathway	p73 transcription factor network(N)	0.0069	75	2	12.974	0,0761	CDKN1A,IL1RAP
1	Pathway	Oxytocin signaling pathway(K)	0.0146	159	2	56.529	0,0761	CDKN1A,RGS2
1	Pathway	Protein processing in endoplasmic reticulum(K)	0.0152	165	2	60.741	0,0761	DNAJA1,HSPH1
1	Pathway	Cytokine-cytokine receptor interaction(K)	0.0244	265	2	0.0151	0,0761	TNFRSF12A,IL1RAP
1	Pathway	Signaling events mediated by PRL(N)	0.0021	23	1	0.0168	0,0761	CDKN1A
1	Pathway	Signaling events mediated by HDAC Class III(N)	0.0024	26	1	0.019	0,0761	CDKN1A
1	Pathway	DNA Damage/Telomere Stress Induced Senescence(R)	0.0025	27	1	0.0197	0,0761	CDKN1A
1	Pathway	IL1-mediated signaling events(N)	0.0031	34	1	0.0248	0,0761	IL1RAP
1	Pathway	signal transduction through il1r(B)	0.0032	35	1	0.0255	0,0761	IL1RAP
1	Pathway	Class I PI3K signaling events mediated by Akt(N)	0.0032	35	1	0.0255	0,0761	CDKN1A
1	Pathway	Bladder cancer(K)	0.0038	41	1	0.0298	0,0761	CDKN1A
1	Pathway	Validated transcriptional targets of TAp63 isoforms(N)	0.0045	49	1	0.0355	0,0761	CDKN1A
1	Pathway	Regulation of Androgen receptor activity(N)	0.0045	49	1	0.0355	0,0761	DNAJA1
1	Pathway	Angiopoietin receptor Tie2-mediated signaling(N)	0.0046	50	1	0.0362	0,0761	CDKN1A
1	Pathway	Senescence-Associated Secretory Phenotype (SASP)(R)	0.0048	52	1	0.0376	0,0761	CDKN1A
1	Pathway	Notch signaling pathway(N)	0.0048	52	1	0.0376	0,0761	CDKN1A
1	Pathway	Signaling by Interleukins(R)	0.0423	460	2	0.0423	0,0761	CDKN1A,IL1RAP
1	Pathway	Validated targets of C-MYC transcriptional repression(N)	0.0055	60	1	0.0433	0,0761	CDKN1A
1	Pathway	Opioid Signalling(R)	0.0057	62	1	0.0447	0,0761	PDE4D
1	Pathway	Regulation of retinoblastoma protein(N)	0.0059	64	1	0.0462	0,0761	CDKN1A
1	Pathway	Glioma(K)	0.0061	66	1	0.0476	0,0761	CDKN1A
1	Pathway	p53 signaling pathway(K)	0.0063	69	1	0.0497	0,0761	CDKN1A
1	Pathway	E2F transcription factor network(N)	0.0063	69	1	0.0497	0,0761	CDKN1A
1	Pathway	Melanoma(K)	0.0065	71	1	0.0511	0,0761	CDKN1A
1	Pathway	Chronic myeloid leukemia(K)	0.0067	73	1	0.0525	0,0761	CDKN1A
1	Pathway	Regulation of DNA replication(R)	0.0068	74	1	0.0532	0,0761	CDKN1A
1	Pathway	Platinum drug resistance(K)	0.0069	75	1	0.0539	0,0761	CDKN1A
1	Pathway	Regulation of nuclear SMAD2/3 signaling(N)	0.0071	77	1	0.0553	0,0761	CDKN1A
1	Pathway	Glucocorticoid receptor regulatory network(N)	0.0072	78	1	0.056	0,0761	CDKN1A
1	Pathway	Cellular response to heat stress(R)	0.0072	78	1	0.056	0,0761	HSPH1
1	Pathway	C-MYB transcription factor network(N)	0.0075	82	1	0.0588	0,0761	CDKN1A
1	Pathway	ErbB signaling pathway(K)	0.0081	88	1	0.063	0,0761	CDKN1A
1	Pathway	Prostate cancer(K)	0.0082	89	1	0.0637	0,0761	CDKN1A
1	Pathway	Morphine addiction(K)	0.0084	91	1	0.0651	0,0761	PDE4D
1	Pathway	Synthesis of DNA(R)	0.009	98	1	0.0699	0,0761	CDKN1A
1	Pathway	Endocrine resistance(K)	0.009	98	1	0.0699	0,0761	CDKN1A
1	Pathway	Inflammatory mediator regulation of TRP channels(K)	0.0091	99	1	0.0706	0,0761	IL1RAP
1	Pathway	TNFR2 non-canonical NF-kB pathway(R)	0.0093	101	1	0.072	0,0761	TNFRSF12A
1	Pathway	HIF-1 signaling pathway(K)	0.0095	103	1	0.0734	0,0761	CDKN1A
1	Pathway	Th17 cell differentiation(K)	0.0098	107	1	0.0761	0,0761	IL1RAP
1	Pathway	Heterotrimeric G-protein signaling pathway-Gq alpha and Go alpha mediated pathway(P)	0.0099	108	1	0.0768	0,0768	RGS2
1	Pathway	PIP3 activates AKT signaling(R)	0.0102	111	1	0.0789	0,0789	CDKN1A
1	Pathway	S Phase(R)	0.0113	123	1	0.087	0,0870	CDKN1A
1	Pathway	Cell cycle(K)	0.0114	124	1	0.0877	0,0877	CDKN1A
1	Pathway	Binding and Uptake of Ligands by Scavenger Receptors(R)	0.0114	124	1	0.0877	0,0877	HSPH1
1	Pathway	Mitotic G1-G1/S phases(R)	0.012	130	1	0.0918	0,0918	CDKN1A
1	Pathway	Direct p53 effectors(N)	0.0121	132	1	0.0931	0,0931	CDKN1A
1	Pathway	Hepatitis C(K)	0.0122	133	1	0.0938	0,0938	CDKN1A
1	Pathway	FoxO signaling pathway(K)	0.0123	134	1	0.0945	0,0945	CDKN1A
1	Pathway	Hepatitis B(K)	0.0134	146	1	0.1026	0,1026	CDKN1A
1	Pathway	Breast cancer(K)	0.0134	146	1	0.1026	0,1026	CDKN1A
1	Pathway	Heterotrimeric G-protein signaling pathway-Gi alpha and Gs alpha mediated pathway(P)	0.0135	147	1	0.1032	0,1032	RGS2
1	Pathway	Jak-STAT signaling pathway(K)	0.0145	158	1	0.1106	0,1106	CDKN1A
1	Pathway	Cell Cycle Checkpoints(R)	0.0151	164	1	0.1145	0,1145	CDKN1A
1	Pathway	cGMP-PKG signaling pathway(K)	0.0155	168	1	0.1172	0,1172	RGS2
1	Pathway	Mitotic G2-G2/M phases(R)	0.016	174	1	0.1211	0,1211	CDKN1A
1	Pathway	Purine metabolism(K)	0.0161	175	1	0.1218	0,1218	PDE4D
1	Pathway	Transcriptional misregulation in cancer(K)	0.0166	180	1	0.1251	0,1251	CDKN1A
1	Pathway	Immunoregulatory interactions between a Lymphoid and a non-Lymphoid cell(R)	0.0172	187	1	0.1297	0,1297	CD160
1	Pathway	cAMP signaling pathway(K)	0.0184	200	1	0.1381	0,1381	PDE4D
1	Pathway	Viral carcinogenesis(K)	0.0187	203	1	0.14	0,1400	CDKN1A
1	Pathway	Epstein-Barr virus infection(K)	0.0188	204	1	0.1407	0,1407	CDKN1A
1	Pathway	GPCR downstream signaling(R)	0.0842	915	2	0.1413	0,1413	PDE4D,RGS2
1	Pathway	Proteoglycans in cancer(K)	0.0189	205	1	0.1413	0,1413	CDKN1A
1	Pathway	HTLV-I infection(K)	0.0237	258	1	0.1749	0,1749	CDKN1A
1	Pathway	Signaling by the B Cell Receptor (BCR)(R)	0.0248	270	1	0.1823	0,1823	CDKN1A
1	Pathway	Signaling by SCF-KIT(R)	0.0267	290	1	0.1946	0,1946	CDKN1A
1	Pathway	MicroRNAs in cancer(K)	0.0275	299	1	0.2	0,2000	CDKN1A
1	Pathway	Signaling by EGFR(R)	0.0292	317	1	0.2109	0,2109	CDKN1A
1	Pathway	DAP12 interactions(R)	0.0297	323	1	0.2145	0,2145	CDKN1A
1	Pathway	Signaling by PDGF(R)	0.0302	328	1	0.2174	0,2174	CDKN1A
1	Pathway	PI3K-Akt signaling pathway(K)	0.0314	341	1	0.2251	0,2251	CDKN1A
1	Pathway	Gastrin-CREB signalling pathway via PKC and MAPK(R)	0.0346	376	1	0.2455	0,2455	RGS2
2	Biological Process	angiogenesis	0.0164	195	4	2.1698e-05	0.0022132	DLL4,COL18A1,PLXND1,MCAM
2	Biological Process	cell-cell junction assembly	0.0013	15	2	8.6729e-05	0.0044232	CLDN5,FSCN1
2	Biological Process	glycogen metabolic process	0.0023	27	2	0.00027931	0.0080474	PPP1R3B,PCDH12
2	Biological Process	branching involved in blood vessel morphogenesis	0.0024	29	2	0.0003219	0.0080474	DLL4,PLXND1
2	Biological Process	outflow tract morphogenesis	0.0036	43	2	0.00070273	0.0141	CLDN5,PLXND1
2	Biological Process	ventral spinal cord interneuron fate commitment	0.0002	2	1	0.0018472	0.0166	DLL4
2	Biological Process	blood vessel lumenization	0.0002	2	1	0.0018472	0.0166	DLL4
2	Biological Process	anatomical structure morphogenesis	0.0067	80	2	0.0023874	0.0166	MCAM,FSCN1
2	Biological Process	regulation of body fluid levels	0.0003	3	1	0.0027696	0.0166	APLNR
2	Biological Process	regulation of neural retina development	0.0003	3	1	0.0027696	0.0166	DLL4
2	Biological Process	negative regulation of blood vessel endothelial cell proliferation involved in sprouting angiogenesis	0.0003	3	1	0.0027696	0.0166	DLL4
2	Biological Process	microspike assembly	0.0003	4	1	0.0036913	0.0166	FSCN1
2	Biological Process	regulation of glycogen catabolic process	0.0003	4	1	0.0036913	0.0166	PPP1R3B
2	Biological Process	neuron recognition	0.0003	4	1	0.0036913	0.0166	PCDH12
2	Biological Process	positive regulation of establishment of endothelial barrier	0.0003	4	1	0.0036913	0.0166	CLDN5
2	Biological Process	establishment of apical/basal cell polarity	0.0003	4	1	0.0036913	0.0166	FSCN1
2	Biological Process	response to hydrostatic pressure	0.0003	4	1	0.0036913	0.0166	COL18A1
2	Biological Process	vascular wound healing	0.0003	4	1	0.0036913	0.0166	MCAM
2	Biological Process	regulation of chaperone-mediated autophagy	0.0004	5	1	0.0046122	0.0166	EEF1A1
2	Biological Process	cardiac atrium morphogenesis	0.0004	5	1	0.0046122	0.0166	DLL4
2	Biological Process	regulation of microvillus assembly	0.0004	5	1	0.0046122	0.0166	FSCN1
2	Biological Process	dichotomous subdivision of terminal units involved in salivary gland branching	0.0004	5	1	0.0046122	0.0166	PLXND1
2	Biological Process	cell adhesion	0.0324	386	3	0.0046296	0.0166	COL18A1,MCAM,PCDH12
2	Biological Process	pericardium morphogenesis	0.0006	7	1	0.0064516	0.0166	DLL4
2	Biological Process	regulation of axon extension involved in axon guidance	0.0006	7	1	0.0064516	0.0166	PLXND1
2	Biological Process	endothelial cell morphogenesis	0.0006	7	1	0.0064516	0.0166	COL18A1
2	Biological Process	positive regulation of extracellular matrix disassembly	0.0006	7	1	0.0064516	0.0166	FSCN1
2	Biological Process	glomerular filtration	0.0007	8	1	0.0073702	0.0166	MCAM
2	Biological Process	regulation of glycogen biosynthetic process	0.0007	8	1	0.0073702	0.0166	PPP1R3B
2	Biological Process	dorsal aorta morphogenesis	0.0007	8	1	0.0073702	0.0166	DLL4
2	Biological Process	cardiac ventricle morphogenesis	0.0008	9	1	0.0082879	0.0166	DLL4
2	Biological Process	branchiomotor neuron axon guidance	0.0008	9	1	0.0082879	0.0166	PLXND1
2	Biological Process	Notch signaling involved in heart development	0.0008	9	1	0.0082879	0.0166	DLL4
2	Biological Process	macrophage activation	0.0008	9	1	0.0082879	0.0166	CD93
2	Biological Process	labyrinthine layer development	0.0008	9	1	0.0082879	0.0166	PCDH12
2	Biological Process	cardiac septum development	0.0008	9	1	0.0082879	0.0166	PLXND1
2	Biological Process	visual perception	0.0129	153	2	0.0084169	0.0168	DLL4,COL18A1
2	Biological Process	negative regulation of cell migration involved in sprouting angiogenesis	0.0008	10	1	0.009205	0.0174	DLL4
2	Biological Process	positive regulation of cell migration	0.0139	166	2	0.0098432	0.0174	COL18A1,MCAM
2	Biological Process	positive regulation of endothelial cell apoptotic process	0.0009	11	1	0.0101	0.0174	COL18A1
2	Biological Process	positive regulation of podosome assembly	0.0009	11	1	0.0101	0.0174	FSCN1
2	Biological Process	semaphorin-plexin signaling pathway involved in axon guidance	0.001	12	1	0.011	0.0174	PLXND1
2	Biological Process	ventricular trabecula myocardium morphogenesis	0.0012	14	1	0.0129	0.0174	DLL4
2	Biological Process	positive regulation of lamellipodium assembly	0.0012	14	1	0.0129	0.0174	FSCN1
2	Biological Process	positive regulation of neural precursor cell proliferation	0.0013	15	1	0.0138	0.0174	DLL4
2	Biological Process	translational elongation	0.0013	16	1	0.0147	0.0174	EEF1A1
2	Biological Process	negative regulation of endothelial cell migration	0.0013	16	1	0.0147	0.0174	DLL4
2	Biological Process	Notch receptor processing	0.0013	16	1	0.0147	0.0174	DLL4
2	Biological Process	aorta development	0.0014	17	1	0.0156	0.0174	PLXND1
2	Biological Process	regulation of neurogenesis	0.0015	18	1	0.0165	0.0174	DLL4
2	Biological Process	cell motility	0.0016	19	1	0.0174	0.0174	FSCN1
2	Biological Process	gastrulation	0.0016	19	1	0.0174	0.0174	APLNR
2	Biological Process	positive regulation of filopodium assembly	0.0017	20	1	0.0183	0.0183	FSCN1
2	Biological Process	calcium-independent cell-cell adhesion via plasma membrane cell-adhesion molecules	0.0017	20	1	0.0183	0.0183	CLDN5
2	Biological Process	cellular response to vascular endothelial growth factor stimulus	0.0018	22	1	0.0201	0.0201	DLL4
2	Biological Process	coronary vasculature development	0.0018	22	1	0.0201	0.0201	PLXND1
2	Biological Process	negative regulation of Notch signaling pathway	0.0019	23	1	0.0211	0.0211	DLL4
2	Biological Process	endothelial cell migration	0.0019	23	1	0.0211	0.0211	PLXND1
2	Biological Process	positive regulation of Notch signaling pathway	0.002	24	1	0.022	0.022	DLL4
2	Biological Process	calcium-dependent cell-cell adhesion via plasma membrane cell adhesion molecules	0.0021	25	1	0.0229	0.0229	PCDH12
2	Biological Process	regulation of angiogenesis	0.0022	26	1	0.0238	0.0238	PLXND1
2	Biological Process	actin filament bundle assembly	0.0022	26	1	0.0238	0.0238	FSCN1
2	Biological Process	face morphogenesis	0.0023	27	1	0.0247	0.0247	CLDN5
2	Biological Process	cellular response to fibroblast growth factor stimulus	0.0024	28	1	0.0256	0.0256	DLL4
2	Biological Process	semaphorin-plexin signaling pathway	0.0025	30	1	0.0274	0.0274	PLXND1
2	Biological Process	T cell differentiation	0.0025	30	1	0.0274	0.0274	DLL4
2	Biological Process	blood vessel remodeling	0.0027	32	1	0.0292	0.0292	DLL4
2	Biological Process	cellular response to epidermal growth factor stimulus	0.0027	32	1	0.0292	0.0292	EEF1A1
2	Biological Process	phagocytosis	0.0033	39	1	0.0355	0.0355	CD93
2	Biological Process	blood circulation	0.0035	42	1	0.0381	0.0381	DLL4
2	Biological Process	negative regulation of cell proliferation	0.0295	351	2	0.0401	0.0401	DLL4,COL18A1
2	Biological Process	regulation of actin cytoskeleton organization	0.0039	46	1	0.0417	0.0417	FSCN1
2	Biological Process	learning	0.004	48	1	0.0435	0.0435	CLDN5
2	Biological Process	synapse assembly	0.0045	54	1	0.0488	0.0488	PLXND1
2	Biological Process	positive regulation of protein binding	0.0049	58	1	0.0523	0.0523	PLXND1
2	Biological Process	regulation of catalytic activity	0.0049	58	1	0.0523	0.0523	PPP1R3B
2	Biological Process	regulation of cell migration	0.005	60	1	0.0541	0.0541	PLXND1
2	Biological Process	collagen catabolic process	0.0052	62	1	0.0558	0.0558	COL18A1
2	Biological Process	palate development	0.0061	72	1	0.0646	0.0646	CLDN5
2	Biological Process	animal organ morphogenesis	0.0071	84	1	0.075	0.075	COL18A1
2	Biological Process	single organismal cell-cell adhesion	0.0071	84	1	0.075	0.075	CD93
2	Biological Process	transforming growth factor beta receptor signaling pathway	0.0075	89	1	0.0793	0.0793	CLDN5
2	Biological Process	actin cytoskeleton organization	0.0086	102	1	0.0903	0.0903	FSCN1
2	Biological Process	protein dephosphorylation	0.0087	104	1	0.092	0.092	PPP1R3B
2	Biological Process	Notch signaling pathway	0.0092	109	1	0.0963	0.0963	DLL4
2	Biological Process	homophilic cell adhesion via plasma membrane adhesion molecules	0.0105	125	1	0.1097	0.1097	PCDH12
2	Biological Process	negative regulation of gene expression	0.0105	125	1	0.1097	0.1097	DLL4
2	Biological Process	heart development	0.013	155	1	0.1343	0.1343	APLNR
2	Biological Process	cell migration	0.0131	156	1	0.1351	0.1351	FSCN1
2	Biological Process	extracellular matrix organization	0.015	178	1	0.1528	0.1528	COL18A1
2	Biological Process	positive regulation of gene expression	0.0202	240	1	0.2008	0.2008	DLL4
2	Biological Process	cell-cell adhesion	0.0205	244	1	0.2038	0.2038	FSCN1
2	Biological Process	cell-cell signaling	0.022	262	1	0.2172	0.2172	PCDH12
2	Biological Process	response to drug	0.0235	280	1	0.2304	0.2304	COL18A1
2	Biological Process	viral process	0.0238	283	1	0.2326	0.2326	CD93
2	Pathway	Signaling by NOTCH4(R)	0.001	11	1	0.0101	0.0866	DLL4
2	Pathway	Signaling by NOTCH3(R)	0.001	11	1	0.0101	0.0866	DLL4
2	Pathway	Protein methylation(R)	0.0016	17	1	0.0155	0.0866	EEF1A1
2	Pathway	Signaling by NOTCH2(R)	0.0026	28	1	0.0255	0.0866	DLL4
2	Pathway	FOXA1 transcription factor network(N)	0.0039	42	1	0.038	0.0866	COL18A1
2	Pathway	Notch signaling pathway(K)	0.0044	48	1	0.0433	0.0866	DLL4
2	Pathway	Notch signaling pathway(N)	0.0048	52	1	0.0468	0.0866	DLL4
2	Pathway	Neutrophil degranulation(R)	0.0362	393	2	0.0485	0.0866	EEF1A1,CD93
2	Pathway	Legionellosis(K)	0.0051	55	1	0.0495	0.0866	EEF1A1
2	Pathway	Signaling by NOTCH1(R)	0.0054	59	1	0.053	0.0866	DLL4
2	Pathway	Validated nuclear estrogen receptor alpha network(N)	0.0057	62	1	0.0556	0.0866	COL18A1
2	Pathway	Semaphorin interactions(R)	0.006	65	1	0.0582	0.0866	PLXND1
2	Pathway	Angiogenesis(P)	0.0061	66	1	0.0591	0.0866	DLL4
2	Pathway	Beta1 integrin cell surface interactions(N)	0.0061	66	1	0.0591	0.0866	COL18A1
2	Pathway	Cellular response to heat stress(R)	0.0072	78	1	0.0695	0.0866	EEF1A1
2	Pathway	Eukaryotic Translation Elongation(R)	0.0078	85	1	0.0755	0.0866	EEF1A1
2	Pathway	Protein digestion and absorption(K)	0.0083	90	1	0.0798	0.0866	COL18A1
2	Pathway	Th1 and Th2 cell differentiation(K)	0.0085	92	1	0.0815	0.0866	DLL4
2	Pathway	Endocrine resistance(K)	0.009	98	1	0.0866	0.0866	DLL4
2	Pathway	Cadherin signaling pathway(P)	0.0092	100	1	0.0883	0.0883	PCDH12
2	Pathway	Insulin resistance(K)	0.01	109	1	0.0959	0.0959	PPP1R3B
2	Pathway	Leukocyte transendothelial migration(K)	0.0107	116	1	0.1018	0.1018	CLDN5
2	Pathway	Direct p53 effectors(N)	0.0121	132	1	0.115	0.115	COL18A1
2	Pathway	Hepatitis C(K)	0.0122	133	1	0.1159	0.1159	CLDN5
2	Pathway	Tight junction(K)	0.0126	137	1	0.1192	0.1192	CLDN5
2	Pathway	Insulin signaling pathway(K)	0.0129	140	1	0.1216	0.1216	PPP1R3B
2	Pathway	Cell adhesion molecules (CAMs)(K)	0.0133	145	1	0.1257	0.1257	CLDN5
2	Pathway	Breast cancer(K)	0.0134	146	1	0.1265	0.1265	DLL4
2	Pathway	RNA transport(K)	0.0157	171	1	0.1467	0.1467	EEF1A1
2	Pathway	Extracellular matrix organization(R)	0.0235	255	1	0.2114	0.2114	COL18A1
2	Pathway	Wnt signaling pathway(P)	0.0247	268	1	0.221	0.221	PCDH12
2	Pathway	Neuroactive ligand-receptor interaction(K)	0.0256	278	1	0.2283	0.2283	APLNR
2	Pathway	MicroRNAs in cancer(K)	0.0275	299	1	0.2435	0.2435	FSCN1
3	Biological Process	cellular response to interleukin-8	0.0001	1	1	0.00016806	0.0011764	EGR1
3	Biological Process	glomerular mesangial cell proliferation	0.0001	1	1	0.00016806	0.0011764	EGR1
3	Biological Process	positive regulation of glomerular metanephric mesangial cell proliferation	0.0001	1	1	0.00016806	0.0011764	EGR1
3	Biological Process	regulation of protein sumoylation	0.0001	1	1	0.00016806	0.0011764	EGR1
3	Biological Process	positive regulation of interleukin-1 beta biosynthetic process	0.0002	2	1	0.00033611	0.0013444	EGR1
3	Biological Process	regulation of progesterone biosynthetic process	0.0002	2	1	0.00033611	0.0013444	EGR1
3	Biological Process	cellular response to mycophenolic acid	0.0002	2	1	0.00033611	0.0013444	EGR1
3	Biological Process	positive regulation of hormone biosynthetic process	0.0003	4	1	0.00067216	0.0020165	EGR1
3	Biological Process	cellular response to heparin	0.0003	4	1	0.00067216	0.0020165	EGR1
3	Biological Process	response to fibroblast growth factor	0.0004	5	1	0.00084016	0.0025205	IER2
3	Biological Process	positive regulation of chemokine biosynthetic process	0.0008	9	1	0.001512	0.0030241	EGR1
3	Biological Process	estrous cycle	0.0011	13	1	0.0021837	0.0043674	EGR1
3	Biological Process	interleukin-1-mediated signaling pathway	0.0012	14	1	0.0023516	0.0045327	EGR1
3	Biological Process	cell motility	0.0016	19	1	0.0031907	0.0045327	IER2
3	Biological Process	cellular response to gamma radiation	0.0016	19	1	0.0031907	0.0045327	EGR1
3	Biological Process	response to ischemia	0.0023	27	1	0.0045327	0.0045327	EGR1
3	Biological Process	regulation of transcription from RNA polymerase II promoter in response to hypoxia	0.0024	28	1	0.0047003	0.0047003	EGR1
3	Biological Process	T cell differentiation	0.0025	30	1	0.0050357	0.0050357	EGR1
3	Biological Process	skeletal muscle cell differentiation	0.0035	42	1	0.0070464	0.0070464	EGR1
3	Biological Process	response to insulin	0.0049	58	1	0.0097241	0.0097241	EGR1
3	Biological Process	response to glucose	0.0051	61	1	0.0102	0.0102	EGR1
3	Biological Process	type I interferon signaling pathway	0.0053	63	1	0.0106	0.0106	EGR1
3	Biological Process	BMP signaling pathway	0.0061	72	1	0.0121	0.0121	EGR1
3	Biological Process	neuron differentiation	0.0074	88	1	0.0147	0.0147	IER2
3	Biological Process	response to hypoxia	0.0127	151	1	0.0252	0.0252	EGR1
3	Biological Process	negative regulation of canonical Wnt signaling pathway	0.0132	157	1	0.0262	0.0262	EGR1
3	Biological Process	regulation of apoptotic process	0.0151	180	1	0.03	0.03	EGR1
3	Biological Process	transcription from RNA polymerase II promoter	0.0408	486	1	0.08	0.08	EGR1
3	Biological Process	positive regulation of transcription, DNA-templated	0.0408	486	1	0.08	0.08	EGR1
3	Biological Process	negative regulation of transcription from RNA polymerase II promoter	0.0571	680	1	0.111	0.111	EGR1
3	Biological Process	positive regulation of transcription from RNA polymerase II promoter	0.0777	925	1	0.1494	0.1494	EGR1
3	Pathway	Signaling events mediated by PRL(N)	0.0021	23	1	21.165	62.575	EGR1
3	Pathway	Trk receptor signaling mediated by the MAPK pathway(N)	0.003	33	1	30.367	62.575	EGR1
3	Pathway	Prion diseases(K)	0.0032	35	1	32.208	62.575	EGR1
3	Pathway	Trk receptor signaling mediated by PI3K and PLC-gamma(N)	0.0033	36	1	33.128	62.575	EGR1
3	Pathway	Calcineurin-regulated NFAT-dependent transcription in lymphocytes(N)	0.0042	46	1	42.33	62.575	EGR1
3	Pathway	Regulation of Androgen receptor activity(N)	0.0045	49	1	45.091	62.575	EGR1
3	Pathway	Downstream signaling in naïve CD8+ T cells(N)	0.0059	64	1	58.894	62.575	EGR1
3	Pathway	Interferon alpha/beta signaling(R)	0.0063	68	1	62.575	62.575	EGR1
3	Pathway	AP-1 transcription factor network(N)	0.0064	70	1	64.415	64.415	EGR1
3	Pathway	Glucocorticoid receptor regulatory network(N)	0.0072	78	1	71.777	71.777	EGR1
3	Pathway	Signaling events mediated by Hepatocyte Growth Factor Receptor (c-Met)(N)	0.0074	80	1	73.617	73.617	EGR1
3	Pathway	ErbB1 downstream signaling(N)	0.0092	100	1	92.022	92.022	EGR1
3	Pathway	AGE-RAGE signaling pathway in diabetic complications(K)	0.0093	101	1	92.942	92.942	EGR1

## Sheet: Table A5
Table A5. Intramuscular fat associated modules as from co-expression subnetwork analysis
Module	Number of genes into module		Genes
0	15	0,5357	ANKRD52,ARID5B,CDKN1A,CIPC,GNPTAB,IL1RAP,KIAA1671,LOC513548,LOC786565,MED25,NFKBIA,PMP22,RNF115,SDC4,SRXN1
1	13	0,4643	ADAMTS20,CD160,DNAJA1,HSPH1,KLHL30,LOC104971692,LOC104973907,PDE4D,RGCC,RGS2,SFMBT1,TMCO3,TNFRSF12A
*Red genes were predicted as a hub by the MCC method

## Sheet: Table A6
Table A6. Biological Process GO terms and pathways obtained with the Reactome FI Plugin from Cytoscape software for subnetwork modules
Module	Category	GeneSet	RatioOfProteinInGeneSet	NumberOfProteinInGeneSet	ProteinFromModule	P-value	FDR	Genes
0	Biological Process	positive regulation of protein kinase activity	0.0041	49	2	7.464	0.0225	CDKN1A,SDC4
0	Biological Process	positive regulation of mediator complex assembly	0.0001	1	1	8.4002	0.0225	MED25
0	Biological Process	nucleotide-binding oligomerization domain containing 1 signaling pathway	0.0002	2	1	16.794	0.0225	NFKBIA
0	Biological Process	positive regulation of cyclin-dependent protein kinase activity	0.0002	2	1	16.794	0.0225	CDKN1A
0	Biological Process	interleukin-33-mediated signaling pathway	0.0002	2	1	16.794	0.0225	IL1RAP
0	Biological Process	interleukin-2 biosynthetic process	0.0003	3	1	25.182	0.0225	IL1RAP
0	Biological Process	histone demethylation	0.0003	3	1	25.182	0.0225	ARID5B
0	Biological Process	regulation of protein import into nucleus, translocation	0.0003	4	1	33.563	0.0225	CDKN1A
0	Biological Process	intestinal epithelial cell maturation	0.0003	4	1	33.563	0.0225	CDKN1A
0	Biological Process	regulation of NF-kappaB import into nucleus	0.0003	4	1	33.563	0.0225	NFKBIA
0	Biological Process	regulation of DNA biosynthetic process	0.0003	4	1	33.563	0.0225	CDKN1A
0	Biological Process	positive regulation of extracellular exosome assembly	0.0003	4	1	33.563	0.0225	SDC4
0	Biological Process	stress-induced premature senescence	0.0003	4	1	33.563	0.0225	CDKN1A
0	Biological Process	interleukin-4 secretion	0.0003	4	1	33.563	0.0225	IL1RAP
0	Biological Process	fat pad development	0.0004	5	1	41.937	0.0225	ARID5B
0	Biological Process	nucleotide-binding oligomerization domain containing 2 signaling pathway	0.0004	5	1	41.937	0.0225	NFKBIA
0	Biological Process	positive regulation of NF-kappaB transcription factor activity	0.0108	128	2	49.16	0.0225	IL1RAP,NFKBIA
0	Biological Process	positive regulation of interleukin-5 production	0.0005	6	1	50.306	0.0225	IL1RAP
0	Biological Process	cellular response to cold	0.0005	6	1	50.306	0.0225	NFKBIA
0	Biological Process	cytoplasmic sequestering of NF-kappaB	0.0005	6	1	50.306	0.0225	NFKBIA
0	Biological Process	muscle organ morphogenesis	0.0006	7	1	58.668	0.0225	ARID5B
0	Biological Process	positive regulation of interleukin-13 production	0.0006	7	1	58.668	0.0225	IL1RAP
0	Biological Process	fibroblast migration	0.0006	7	1	58.668	0.0225	ARID5B
0	Biological Process	negative regulation of lipid storage	0.0007	8	1	67.024	0.0225	NFKBIA
0	Biological Process	positive regulation of chromatin binding	0.0007	8	1	67.024	0.0225	MED25
0	Biological Process	positive regulation of programmed cell death	0.0007	8	1	67.024	0.0225	CDKN1A
0	Biological Process	cellular response to UV-B	0.0007	8	1	67.024	0.0225	CDKN1A
0	Biological Process	bleb assembly	0.0007	8	1	67.024	0.0225	PMP22
0	Biological Process	negative regulation of circadian rhythm	0.0008	9	1	75.373	0.0225	CIPC
0	Biological Process	regulation of fibroblast migration	0.0008	9	1	75.373	0.0225	SDC4
0	Biological Process	response to muramyl dipeptide	0.0009	11	1	92.053	0.0225	NFKBIA
0	Biological Process	replicative senescence	0.001	12	1	0.01	0.0225	CDKN1A
0	Biological Process	positive regulation of dendrite development	0.001	12	1	0.01	0.0225	IL1RAP
0	Biological Process	negative regulation of macrophage derived foam cell differentiation	0.001	12	1	0.01	0.0225	NFKBIA
0	Biological Process	mitotic cell cycle arrest	0.001	12	1	0.01	0.0225	CDKN1A
0	Biological Process	cytoplasmic sequestering of transcription factor	0.001	12	1	0.01	0.0225	NFKBIA
0	Biological Process	response to organonitrogen compound	0.001	12	1	0.01	0.0225	CDKN1A
0	Biological Process	response to hyperoxia	0.001	12	1	0.01	0.0225	CDKN1A
0	Biological Process	response to arsenic-containing substance	0.0011	13	1	0.0109	0.0225	CDKN1A
0	Biological Process	inner ear receptor stereocilium organization	0.0011	13	1	0.0109	0.0225	SDC4
0	Biological Process	ubiquitin-dependent protein catabolic process via the multivesicular body sorting pathway	0.0011	13	1	0.0109	0.0225	RNF115
0	Biological Process	response to corticosterone	0.0012	14	1	0.0117	0.0225	CDKN1A
0	Biological Process	positive regulation of cholesterol efflux	0.0012	14	1	0.0117	0.0225	NFKBIA
0	Biological Process	female gonad development	0.0013	15	1	0.0125	0.0225	ARID5B
0	Biological Process	positive regulation of interleukin-6 secretion	0.0013	15	1	0.0125	0.0225	IL1RAP
0	Biological Process	positive regulation of cellular protein metabolic process	0.0013	15	1	0.0125	0.0225	NFKBIA
0	Biological Process	positive regulation of exosomal secretion	0.0013	15	1	0.0125	0.0225	SDC4
0	Biological Process	DNA damage response, signal transduction by p53 class mediator resulting in transcription of p21 class mediator	0.0013	15	1	0.0125	0.0225	CDKN1A
0	Biological Process	response to muscle stretch	0.0013	16	1	0.0134	0.0225	NFKBIA
0	Biological Process	negative regulation of myeloid cell differentiation	0.0013	16	1	0.0134	0.0225	NFKBIA
0	Biological Process	toll-like receptor 4 signaling pathway	0.0014	17	1	0.0142	0.0225	NFKBIA
0	Biological Process	glycosaminoglycan catabolic process	0.0015	18	1	0.015	0.0225	SDC4
0	Biological Process	cellular response to extracellular stimulus	0.0015	18	1	0.015	0.0225	CDKN1A
0	Biological Process	negative regulation of phosphorylation	0.0016	19	1	0.0159	0.0225	CDKN1A
0	Biological Process	response to X-ray	0.0016	19	1	0.0159	0.0225	CDKN1A
0	Biological Process	adrenal gland development	0.0016	19	1	0.0159	0.0225	ARID5B
0	Biological Process	cellular response to gamma radiation	0.0016	19	1	0.0159	0.0225	CDKN1A
0	Biological Process	peripheral nervous system development	0.0017	20	1	0.0167	0.0225	PMP22
0	Biological Process	cellular senescence	0.0018	21	1	0.0175	0.0225	CDKN1A
0	Biological Process	adipose tissue development	0.0018	21	1	0.0175	0.0225	ARID5B
0	Biological Process	negative regulation of cyclin-dependent protein serine/threonine kinase activity	0.0018	21	1	0.0175	0.0225	CDKN1A
0	Biological Process	positive regulation of focal adhesion assembly	0.0018	21	1	0.0175	0.0225	SDC4
0	Biological Process	cellular response to cytokine stimulus	0.0018	22	1	0.0183	0.0225	NFKBIA
0	Biological Process	negative regulation of G1/S transition of mitotic cell cycle	0.0019	23	1	0.0192	0.0225	CDKN1A
0	Biological Process	negative regulation of Notch signaling pathway	0.0019	23	1	0.0192	0.0225	NFKBIA
0	Biological Process	positive regulation of cell cycle arrest	0.0019	23	1	0.0192	0.0225	MED25
0	Biological Process	skeletal system morphogenesis	0.002	24	1	0.02	0.0225	ARID5B
0	Biological Process	intrinsic apoptotic signaling pathway	0.002	24	1	0.02	0.0225	CDKN1A
0	Biological Process	intrinsic apoptotic signaling pathway in response to DNA damage by p53 class mediator	0.0021	25	1	0.0208	0.0225	CDKN1A
0	Biological Process	cellular response to amino acid starvation	0.0021	25	1	0.0208	0.0225	CDKN1A
0	Biological Process	glycosaminoglycan metabolic process	0.0022	26	1	0.0216	0.0225	SDC4
0	Biological Process	negative regulation of DNA binding	0.0023	27	1	0.0225	0.0225	NFKBIA
0	Biological Process	platelet-derived growth factor receptor signaling pathway	0.0023	27	1	0.0225	0.0225	ARID5B
0	Biological Process	negative regulation of fibroblast proliferation	0.0023	27	1	0.0225	0.0225	MED25
0	Biological Process	face morphogenesis	0.0023	27	1	0.0225	0.0225	ARID5B
0	Biological Process	protein import into nucleus, translocation	0.0023	27	1	0.0225	0.0225	NFKBIA
0	Biological Process	positive regulation of reactive oxygen species metabolic process	0.0023	27	1	0.0225	0.0225	CDKN1A
0	Biological Process	liver regeneration	0.0023	27	1	0.0225	0.0225	NFKBIA
0	Biological Process	negative regulation of T cell proliferation	0.0025	30	1	0.0249	0.0249	SDC4
0	Biological Process	cellular response to ionizing radiation	0.0025	30	1	0.0249	0.0249	CDKN1A
0	Biological Process	lipopolysaccharide-mediated signaling pathway	0.0026	31	1	0.0257	0.0257	NFKBIA
0	Biological Process	cell death	0.0026	31	1	0.0257	0.0257	PMP22
0	Biological Process	response to exogenous dsRNA	0.0027	32	1	0.0266	0.0266	NFKBIA
0	Biological Process	cellular response to heat	0.0027	32	1	0.0266	0.0266	CDKN1A
0	Biological Process	positive regulation of synapse assembly	0.0028	33	1	0.0274	0.0274	IL1RAP
0	Biological Process	glycosaminoglycan biosynthetic process	0.0028	33	1	0.0274	0.0274	SDC4
0	Biological Process	regulation of cyclin-dependent protein serine/threonine kinase activity	0.0029	34	1	0.0282	0.0282	CDKN1A
0	Biological Process	protein K63-linked ubiquitination	0.0029	34	1	0.0282	0.0282	RNF115
0	Biological Process	negative regulation of epidermal growth factor receptor signaling pathway	0.003	36	1	0.0298	0.0298	RNF115
0	Biological Process	myelination	0.003	36	1	0.0298	0.0298	PMP22
0	Biological Process	positive regulation of B cell proliferation	0.0031	37	1	0.0307	0.0307	CDKN1A
0	Biological Process	cell development	0.0031	37	1	0.0307	0.0307	ARID5B
0	Biological Process	negative regulation of neuron projection development	0.0032	38	1	0.0315	0.0315	PMP22
0	Biological Process	ureteric bud development	0.0032	38	1	0.0315	0.0315	SDC4
0	Biological Process	positive regulation of stress fiber assembly	0.0034	40	1	0.0331	0.0331	SDC4
0	Biological Process	negative regulation of cell proliferation	0.0295	351	2	0.0334	0.0334	CDKN1A,PMP22
0	Biological Process	animal organ regeneration	0.0036	43	1	0.0356	0.0356	CDKN1A
0	Biological Process	protein autoubiquitination	0.0037	44	1	0.0364	0.0364	RNF115
0	Biological Process	protein K48-linked ubiquitination	0.0039	46	1	0.038	0.038	RNF115
0	Biological Process	cellular response to oxidative stress	0.0039	47	1	0.0388	0.0388	SRXN1
0	Biological Process	positive regulation of fibroblast proliferation	0.0043	51	1	0.042	0.042	CDKN1A
0	Biological Process	cellular oxidant detoxification	0.0043	51	1	0.042	0.042	SRXN1
0	Biological Process	rhythmic process	0.0043	51	1	0.042	0.042	CIPC
0	Biological Process	retinoid metabolic process	0.0043	51	1	0.042	0.042	SDC4
0	Biological Process	cellular response to organic cyclic compound	0.0045	54	1	0.0445	0.0445	NFKBIA
0	Biological Process	negative regulation of apoptotic process	0.0348	414	2	0.0452	0.0452	CDKN1A,NFKBIA
0	Biological Process	DNA damage response, signal transduction by p53 class mediator resulting in cell cycle arrest	0.0049	58	1	0.0477	0.0477	CDKN1A
0	Biological Process	fat cell differentiation	0.005	59	1	0.0485	0.0485	ARID5B
0	Biological Process	negative regulation of NF-kappaB transcription factor activity	0.0052	62	1	0.0509	0.0509	NFKBIA
0	Biological Process	negative regulation of transcription, DNA-templated	0.0372	443	2	0.0511	0.0511	CIPC,ARID5B
0	Biological Process	liver development	0.0055	65	1	0.0533	0.0533	ARID5B
0	Biological Process	post-embryonic development	0.0055	65	1	0.0533	0.0533	ARID5B
0	Biological Process	Ras protein signal transduction	0.0056	67	1	0.0549	0.0549	CDKN1A
0	Biological Process	multicellular organism growth	0.0059	70	1	0.0573	0.0573	ARID5B
0	Biological Process	wound healing	0.0059	70	1	0.0573	0.0573	SDC4
0	Biological Process	neural tube closure	0.006	71	1	0.0581	0.0581	SDC4
0	Biological Process	palate development	0.0061	72	1	0.0589	0.0589	ARID5B
0	Biological Process	response to toxic substance	0.0064	76	1	0.0621	0.0621	CDKN1A
0	Biological Process	kidney development	0.0066	79	1	0.0644	0.0644	ARID5B
0	Biological Process	response to oxidative stress	0.0071	85	1	0.0692	0.0692	SRXN1
0	Biological Process	male gonad development	0.0072	86	1	0.07	0.07	ARID5B
0	Biological Process	positive regulation of sequence-specific DNA binding transcription factor activity	0.0081	96	1	0.0778	0.0778	ARID5B
0	Biological Process	G1/S transition of mitotic cell cycle	0.0084	100	1	0.0809	0.0809	CDKN1A
0	Biological Process	negative regulation of cell growth	0.0086	102	1	0.0825	0.0825	CDKN1A
0	Biological Process	stimulatory C-type lectin receptor signaling pathway	0.0086	102	1	0.0825	0.0825	NFKBIA
0	Biological Process	protein complex assembly	0.0096	114	1	0.0918	0.0918	IL1RAP
0	Biological Process	protein stabilization	0.0105	125	1	0.1002	0.1002	CDKN1A
0	Biological Process	negative regulation of gene expression	0.0105	125	1	0.1002	0.1002	CDKN1A
0	Biological Process	cell cycle arrest	0.0108	129	1	0.1033	0.1033	CDKN1A
0	Biological Process	G2/M transition of mitotic cell cycle	0.011	131	1	0.1048	0.1048	CDKN1A
0	Biological Process	negative regulation of transcription from RNA polymerase II promoter	0.0571	680	2	0.1083	0.1083	ARID5B,MED25
0	Biological Process	protein ubiquitination involved in ubiquitin-dependent protein catabolic process	0.0117	139	1	0.1109	0.1109	RNF115
0	Biological Process	T cell receptor signaling pathway	0.0124	147	1	0.1169	0.1169	NFKBIA
0	Biological Process	transcription initiation from RNA polymerase II promoter	0.0126	150	1	0.1191	0.1191	MED25
0	Biological Process	cell migration	0.0131	156	1	0.1236	0.1236	SDC4
0	Biological Process	regulation of cell proliferation	0.0134	159	1	0.1259	0.1259	NFKBIA
0	Biological Process	protein polyubiquitination	0.0145	173	1	0.1362	0.1362	RNF115
0	Biological Process	Fc-epsilon receptor signaling pathway	0.0146	174	1	0.137	0.137	NFKBIA
0	Biological Process	cellular response to DNA damage stimulus	0.0155	184	1	0.1443	0.1443	CDKN1A
0	Biological Process	proteasome-mediated ubiquitin-dependent protein catabolic process	0.0161	192	1	0.1501	0.1501	RNF115
0	Biological Process	chemical synaptic transmission	0.0182	217	1	0.1681	0.1681	PMP22
0	Biological Process	positive regulation of transcription from RNA polymerase II promoter	0.0777	925	2	0.1795	0.1795	NFKBIA,MED25
0	Biological Process	response to drug	0.0235	280	1	0.2119	0.2119	CDKN1A
0	Biological Process	viral process	0.0238	283	1	0.2139	0.2139	NFKBIA
0	Pathway	Chronic myeloid leukemia(K)	0.0067	73	2	15.744	0.0601	CDKN1A,NFKBIA
0	Pathway	p73 transcription factor network(N)	0.0069	75	2	16.604	0.0601	CDKN1A,IL1RAP
0	Pathway	Prostate cancer(K)	0.0082	89	2	23.241	0.0601	CDKN1A,NFKBIA
0	Pathway	Proteoglycan syndecan-mediated signaling events(N)	0.0004	4	1	33.079	0.0601	SDC4
0	Pathway	acetylation and deacetylation of rela in nucleus(B)	0.0004	4	1	33.079	0.0601	NFKBIA
0	Pathway	Th17 cell differentiation(K)	0.0098	107	2	33.333	0.0601	IL1RAP,NFKBIA
0	Pathway	Hepatitis C(K)	0.0122	133	2	50.928	0.0601	CDKN1A,NFKBIA
0	Pathway	Hepatitis B(K)	0.0134	146	2	61.028	0.0601	CDKN1A,NFKBIA
0	Pathway	cadmium induces dna synthesis and proliferation in macrophages(B)	0.0012	13	1	0.0107	0.0601	NFKBIA
0	Pathway	Viral carcinogenesis(K)	0.0187	203	2	0.0115	0.0601	CDKN1A,NFKBIA
0	Pathway	Atypical NF-kappaB pathway(N)	0.0013	14	1	0.0115	0.0601	NFKBIA
0	Pathway	Epstein-Barr virus infection(K)	0.0188	204	2	0.0116	0.0601	CDKN1A,NFKBIA
0	Pathway	Proteoglycans in cancer(K)	0.0189	205	2	0.0117	0.0601	CDKN1A,SDC4
0	Pathway	nf-kb signaling pathway(B)	0.0019	21	1	0.0173	0.0601	NFKBIA
0	Pathway	HTLV-I infection(K)	0.0237	258	2	0.0182	0.0601	CDKN1A,NFKBIA
0	Pathway	Canonical NF-kappaB pathway(N)	0.0021	23	1	0.0189	0.0601	NFKBIA
0	Pathway	Signaling events mediated by PRL(N)	0.0021	23	1	0.0189	0.0601	CDKN1A
0	Pathway	Signaling by the B Cell Receptor (BCR)(R)	0.0248	270	2	0.0198	0.0601	CDKN1A,NFKBIA
0	Pathway	Signaling events mediated by HDAC Class III(N)	0.0024	26	1	0.0213	0.0601	CDKN1A
0	Pathway	DNA Damage/Telomere Stress Induced Senescence(R)	0.0025	27	1	0.0221	0.0601	CDKN1A
0	Pathway	Osteopontin-mediated events(N)	0.0027	29	1	0.0238	0.0601	NFKBIA
0	Pathway	CD40/CD40L signaling(N)	0.0027	29	1	0.0238	0.0601	NFKBIA
0	Pathway	Aurora A signaling(N)	0.0029	31	1	0.0254	0.0601	NFKBIA
0	Pathway	Syndecan-4-mediated signaling events(N)	0.0029	32	1	0.0262	0.0601	SDC4
0	Pathway	HIV-1 Nef: Negative effector of Fas and TNF-alpha(N)	0.003	33	1	0.027	0.0601	NFKBIA
0	Pathway	IL1-mediated signaling events(N)	0.0031	34	1	0.0278	0.0601	IL1RAP
0	Pathway	a6b1 and a6b4 Integrin signaling(N)	0.0032	35	1	0.0286	0.0601	PMP22
0	Pathway	signal transduction through il1r(B)	0.0032	35	1	0.0286	0.0601	IL1RAP
0	Pathway	Class I PI3K signaling events mediated by Akt(N)	0.0032	35	1	0.0286	0.0601	CDKN1A
0	Pathway	mechanism of gene regulation by peroxisome proliferators via ppara(B)	0.0033	36	1	0.0294	0.0601	NFKBIA
0	Pathway	IL23-mediated signaling events(N)	0.0034	37	1	0.0302	0.0601	NFKBIA
0	Pathway	Retinoid metabolism and transport(R)	0.0035	38	1	0.031	0.0601	SDC4
0	Pathway	Bladder cancer(K)	0.0038	41	1	0.0334	0.0601	CDKN1A
0	Pathway	Beta3 integrin cell surface interactions(N)	0.004	43	1	0.0351	0.0601	SDC4
0	Pathway	Ceramide signaling pathway(N)	0.0044	48	1	0.0391	0.0601	NFKBIA
0	Pathway	Validated transcriptional targets of TAp63 isoforms(N)	0.0045	49	1	0.0399	0.0601	CDKN1A
0	Pathway	Pathways in cancer(K)	0.0365	397	2	0.0405	0.0601	CDKN1A,NFKBIA
0	Pathway	Angiopoietin receptor Tie2-mediated signaling(N)	0.0046	50	1	0.0407	0.0601	CDKN1A
0	Pathway	Fc epsilon receptor (FCERI) signaling(R)	0.0373	405	2	0.042	0.0601	CDKN1A,NFKBIA
0	Pathway	Senescence-Associated Secretory Phenotype (SASP)(R)	0.0048	52	1	0.0423	0.0601	CDKN1A
0	Pathway	Notch signaling pathway(N)	0.0048	52	1	0.0423	0.0601	CDKN1A
0	Pathway	Legionellosis(K)	0.0051	55	1	0.0446	0.0601	NFKBIA
0	Pathway	Signalling by NGF(R)	0.0387	421	2	0.0451	0.0601	CDKN1A,NFKBIA
0	Pathway	Signaling events mediated by HDAC Class I(N)	0.0052	56	1	0.0454	0.0601	NFKBIA
0	Pathway	B cell activation(P)	0.0054	59	1	0.0478	0.0601	NFKBIA
0	Pathway	Validated targets of C-MYC transcriptional repression(N)	0.0055	60	1	0.0486	0.0601	CDKN1A
0	Pathway	LPA receptor mediated events(N)	0.0058	63	1	0.051	0.0601	NFKBIA
0	Pathway	Regulation of retinoblastoma protein(N)	0.0059	64	1	0.0518	0.0601	CDKN1A
0	Pathway	Cytosolic DNA-sensing pathway(K)	0.0059	64	1	0.0518	0.0601	NFKBIA
0	Pathway	BCR signaling pathway(N)	0.006	65	1	0.0526	0.0601	NFKBIA
0	Pathway	Shigellosis(K)	0.006	65	1	0.0526	0.0601	NFKBIA
0	Pathway	Signaling by Interleukins(R)	0.0423	460	2	0.0529	0.0601	CDKN1A,IL1RAP
0	Pathway	Glioma(K)	0.0061	66	1	0.0534	0.0601	CDKN1A
0	Pathway	Cytosolic sensors of pathogen-associated DNA (R)	0.0062	67	1	0.0541	0.0601	NFKBIA
0	Pathway	Epithelial cell signaling in Helicobacter pylori infection(K)	0.0063	68	1	0.0549	0.0601	NFKBIA
0	Pathway	p53 signaling pathway(K)	0.0063	69	1	0.0557	0.0601	CDKN1A
0	Pathway	E2F transcription factor network(N)	0.0063	69	1	0.0557	0.0601	CDKN1A
0	Pathway	Adipocytokine signaling pathway(K)	0.0064	70	1	0.0565	0.0601	NFKBIA
0	Pathway	RIG-I-like receptor signaling pathway(K)	0.0064	70	1	0.0565	0.0601	NFKBIA
0	Pathway	Melanoma(K)	0.0065	71	1	0.0573	0.0601	CDKN1A
0	Pathway	Inflammation mediated by chemokine and cytokine signaling pathway(P)	0.0065	71	1	0.0573	0.0601	NFKBIA
0	Pathway	B cell receptor signaling pathway(K)	0.0067	73	1	0.0589	0.0601	NFKBIA
0	Pathway	Leishmaniasis(K)	0.0067	73	1	0.0589	0.0601	NFKBIA
0	Pathway	Regulation of DNA replication(R)	0.0068	74	1	0.0596	0.0601	CDKN1A
0	Pathway	Generic Transcription Pathway(R)	0.0455	494	2	0.0601	0.0601	CDKN1A,MED25
0	Pathway	Platinum drug resistance(K)	0.0069	75	1	0.0604	0.0604	CDKN1A
0	Pathway	Regulation of nuclear SMAD2/3 signaling(N)	0.0071	77	1	0.062	0.062	CDKN1A
0	Pathway	RIG-I/MDA5 mediated induction of IFN-alpha/beta pathways(R)	0.0071	77	1	0.062	0.062	NFKBIA
0	Pathway	Glucocorticoid receptor regulatory network(N)	0.0072	78	1	0.0628	0.0628	CDKN1A
0	Pathway	T cell activation(P)	0.0075	81	1	0.0651	0.0651	NFKBIA
0	Pathway	C-MYB transcription factor network(N)	0.0075	82	1	0.0659	0.0659	CDKN1A
0	Pathway	ECM-receptor interaction(K)	0.0075	82	1	0.0659	0.0659	SDC4
0	Pathway	Visual phototransduction(R)	0.0076	83	1	0.0667	0.0667	SDC4
0	Pathway	Transcriptional regulation of white adipocyte differentiation(R)	0.0077	84	1	0.0675	0.0675	MED25
0	Pathway	Small cell lung cancer(K)	0.0079	86	1	0.069	0.069	NFKBIA
0	Pathway	ErbB signaling pathway(K)	0.0081	88	1	0.0706	0.0706	CDKN1A
0	Pathway	Th1 and Th2 cell differentiation(K)	0.0085	92	1	0.0737	0.0737	NFKBIA
0	Pathway	NF-kappa B signaling pathway(K)	0.0087	95	1	0.076	0.076	NFKBIA
0	Pathway	Synthesis of DNA(R)	0.009	98	1	0.0783	0.0783	CDKN1A
0	Pathway	Endocrine resistance(K)	0.009	98	1	0.0783	0.0783	CDKN1A
0	Pathway	Inflammatory mediator regulation of TRP channels(K)	0.0091	99	1	0.0791	0.0791	IL1RAP
0	Pathway	HIF-1 signaling pathway(K)	0.0095	103	1	0.0821	0.0821	CDKN1A
0	Pathway	Chagas disease (American trypanosomiasis)(K)	0.0096	104	1	0.0829	0.0829	NFKBIA
0	Pathway	T cell receptor signaling pathway(K)	0.0097	105	1	0.0837	0.0837	NFKBIA
0	Pathway	Toll-like receptor signaling pathway(K)	0.0098	106	1	0.0844	0.0844	NFKBIA
0	Pathway	Insulin resistance(K)	0.01	109	1	0.0867	0.0867	NFKBIA
0	Pathway	TNF signaling pathway(K)	0.0101	110	1	0.0875	0.0875	NFKBIA
0	Pathway	PIP3 activates AKT signaling(R)	0.0102	111	1	0.0883	0.0883	CDKN1A
0	Pathway	Toxoplasmosis(K)	0.0109	118	1	0.0936	0.0936	NFKBIA
0	Pathway	Neurotrophin signaling pathway(K)	0.0111	121	1	0.0959	0.0959	NFKBIA
0	Pathway	Lysosome(K)	0.0113	123	1	0.0974	0.0974	GNPTAB
0	Pathway	TCR signaling(R)	0.0113	123	1	0.0974	0.0974	NFKBIA
0	Pathway	S Phase(R)	0.0113	123	1	0.0974	0.0974	CDKN1A
0	Pathway	Cell cycle(K)	0.0114	124	1	0.0981	0.0981	CDKN1A
0	Pathway	Mitotic G1-G1/S phases(R)	0.012	130	1	0.1027	0.1027	CDKN1A
0	Pathway	Osteoclast differentiation(K)	0.0121	132	1	0.1042	0.1042	NFKBIA
0	Pathway	Direct p53 effectors(N)	0.0121	132	1	0.1042	0.1042	CDKN1A
0	Pathway	FoxO signaling pathway(K)	0.0123	134	1	0.1057	0.1057	CDKN1A
0	Pathway	Measles(K)	0.0125	136	1	0.1072	0.1072	NFKBIA
0	Pathway	C-type lectin receptors (CLRs)(R)	0.0128	139	1	0.1094	0.1094	NFKBIA
0	Pathway	Apoptosis(K)	0.0129	140	1	0.1101	0.1101	NFKBIA
0	Pathway	Toll-Like Receptors Cascades(R)	0.013	141	1	0.1109	0.1109	NFKBIA
0	Pathway	Cell adhesion molecules (CAMs)(K)	0.0133	145	1	0.1139	0.1139	SDC4
0	Pathway	Breast cancer(K)	0.0134	146	1	0.1146	0.1146	CDKN1A
0	Pathway	Jak-STAT signaling pathway(K)	0.0145	158	1	0.1235	0.1235	CDKN1A
0	Pathway	Oxytocin signaling pathway(K)	0.0146	159	1	0.1242	0.1242	CDKN1A
0	Pathway	Cell Cycle Checkpoints(R)	0.0151	164	1	0.1279	0.1279	CDKN1A
0	Pathway	NOD-like receptor signaling pathway(K)	0.0156	170	1	0.1323	0.1323	NFKBIA
0	Pathway	Mitotic G2-G2/M phases(R)	0.016	174	1	0.1352	0.1352	CDKN1A
0	Pathway	Influenza A(K)	0.0161	175	1	0.1359	0.1359	NFKBIA
0	Pathway	Transcriptional misregulation in cancer(K)	0.0166	180	1	0.1396	0.1396	CDKN1A
0	Pathway	Herpes simplex infection(K)	0.017	185	1	0.1432	0.1432	NFKBIA
0	Pathway	Chemokine signaling pathway(K)	0.0172	187	1	0.1446	0.1446	NFKBIA
0	Pathway	Class I MHC mediated antigen processing & presentation(R)	0.0174	189	1	0.1461	0.1461	RNF115
0	Pathway	Fatty acid, triacylglycerol, and ketone body metabolism(R)	0.0179	195	1	0.1504	0.1504	MED25
0	Pathway	cAMP signaling pathway(K)	0.0184	200	1	0.154	0.154	NFKBIA
0	Pathway	Chromatin modifying enzymes(R)	0.019	206	1	0.1582	0.1582	ARID5B
0	Pathway	Cell surface interactions at the vascular wall(R)	0.0191	208	1	0.1596	0.1596	SDC4
0	Pathway	Deubiquitination(R)	0.0208	226	1	0.1723	0.1723	NFKBIA
0	Pathway	Metabolism of carbohydrates(R)	0.0214	233	1	0.1772	0.1772	SDC4
0	Pathway	Extracellular matrix organization(R)	0.0235	255	1	0.1924	0.1924	SDC4
0	Pathway	Cytokine-cytokine receptor interaction(K)	0.0244	265	1	0.1992	0.1992	IL1RAP
0	Pathway	Signaling by SCF-KIT(R)	0.0267	290	1	0.2161	0.2161	CDKN1A
0	Pathway	MicroRNAs in cancer(K)	0.0275	299	1	0.2221	0.2221	CDKN1A
0	Pathway	Signaling by EGFR(R)	0.0292	317	1	0.2339	0.2339	CDKN1A
0	Pathway	DAP12 interactions(R)	0.0297	323	1	0.2378	0.2378	CDKN1A
0	Pathway	Signaling by PDGF(R)	0.0302	328	1	0.2411	0.2411	CDKN1A
0	Pathway	PI3K-Akt signaling pathway(K)	0.0314	341	1	0.2494	0.2494	CDKN1A
1	Biological Process	negative regulation of establishment of protein localization to mitochondrion	0.0003	3	2	0.013335	1.0935	DNAJA1,HSPH1
1	Biological Process	response to unfolded protein	0.003	36	2	1.9026	78.007	DNAJA1,HSPH1
1	Biological Process	regulation of adrenergic receptor signaling pathway	0.0001	1	1	5.8809	0.0106	RGS2
1	Biological Process	adrenergic receptor signaling pathway involved in positive regulation of heart rate	0.0001	1	1	5.8809	0.0106	PDE4D
1	Biological Process	negative regulation of relaxation of cardiac muscle	0.0002	2	1	11.759	0.0106	PDE4D
1	Biological Process	adrenergic receptor signaling pathway	0.0002	2	1	11.759	0.0106	PDE4D
1	Biological Process	negative regulation of phospholipase activity	0.0002	2	1	11.759	0.0106	RGS2
1	Biological Process	substrate-dependent cell migration, cell attachment to substrate	0.0002	2	1	11.759	0.0106	TNFRSF12A
1	Biological Process	negative regulation of nitrosative stress-induced intrinsic apoptotic signaling pathway	0.0002	2	1	11.759	0.0106	DNAJA1
1	Biological Process	negative regulation of intrinsic apoptotic signaling pathway in response to hydrogen peroxide	0.0003	3	1	17.634	0.0106	HSPH1
1	Biological Process	negative regulation of p38MAPK cascade	0.0003	4	1	23.506	0.0106	HSPH1
1	Biological Process	regulation of wound healing	0.0003	4	1	23.506	0.0106	TNFRSF12A
1	Biological Process	positive regulation of NK T cell activation	0.0004	5	1	29.375	0.0106	HSPH1
1	Biological Process	positive regulation of melanocyte differentiation	0.0004	5	1	29.375	0.0106	ADAMTS20
1	Biological Process	regulation of protein transport	0.0004	5	1	29.375	0.0106	DNAJA1
1	Biological Process	regulation of cell communication by electrical coupling involved in cardiac conduction	0.0005	6	1	35.241	0.0106	PDE4D
1	Biological Process	negative regulation of heart contraction	0.0005	6	1	35.241	0.0106	PDE4D
1	Biological Process	relaxation of vascular smooth muscle	0.0005	6	1	35.241	0.0106	RGS2
1	Biological Process	regulation of cAMP metabolic process	0.0005	6	1	35.241	0.0106	PDE4D
1	Biological Process	protein localization to mitochondrion	0.0005	6	1	35.241	0.0106	DNAJA1
1	Biological Process	positive regulation of MHC class I biosynthetic process	0.0005	6	1	35.241	0.0106	HSPH1
1	Biological Process	positive regulation of interleukin-5 production	0.0005	6	1	35.241	0.0106	PDE4D
1	Biological Process	negative regulation of cAMP-mediated signaling	0.0005	6	1	35.241	0.0106	RGS2
1	Biological Process	positive regulation of cardiac muscle contraction	0.0007	8	1	46.964	0.0106	RGS2
1	Biological Process	regulation of ryanodine-sensitive calcium-release channel activity	0.0008	9	1	52.821	0.0106	PDE4D
1	Biological Process	negative regulation of cardiac muscle hypertrophy	0.0008	9	1	52.821	0.0106	RGS2
1	Biological Process	regulation of receptor activity	0.0008	9	1	52.821	0.0106	PDE4D
1	Biological Process	cAMP catabolic process	0.0008	9	1	52.821	0.0106	PDE4D
1	Biological Process	chaperone mediated protein folding requiring cofactor	0.0008	10	1	58.675	0.0117	HSPH1
1	Biological Process	regulation of cardiac muscle cell contraction	0.0009	11	1	64.527	0.0123	PDE4D
1	Biological Process	positive regulation of microtubule polymerization	0.0009	11	1	64.527	0.0123	RGS2
1	Biological Process	relaxation of cardiac muscle	0.001	12	1	70.375	0.0123	RGS2
1	Biological Process	negative regulation of G-protein coupled receptor protein signaling pathway	0.001	12	1	70.375	0.0123	RGS2
1	Biological Process	negative regulation of JUN kinase activity	0.0011	13	1	76.22	0.0123	DNAJA1
1	Biological Process	cellular response to epinephrine stimulus	0.0011	13	1	76.22	0.0123	PDE4D
1	Biological Process	establishment of endothelial barrier	0.0012	14	1	82.063	0.0123	PDE4D
1	Biological Process	regulation of release of sequestered calcium ion into cytosol by sarcoplasmic reticulum	0.0012	14	1	82.063	0.0123	PDE4D
1	Biological Process	positive regulation of interleukin-2 production	0.0012	14	1	82.063	0.0123	PDE4D
1	Biological Process	smooth muscle contraction	0.0013	15	1	87.902	0.0123	PDE4D
1	Biological Process	spermatogenesis	0.0218	260	2	93.181	0.0123	DNAJA1,RGS2
1	Biological Process	positive regulation of apoptotic process	0.0238	283	2	0.011	0.0123	TNFRSF12A,DNAJA1
1	Biological Process	negative regulation of peptidyl-serine phosphorylation	0.0018	21	1	0.0123	0.0123	PDE4D
1	Biological Process	positive regulation of extrinsic apoptotic signaling pathway	0.0018	22	1	0.0129	0.0129	TNFRSF12A
1	Biological Process	positive regulation of protein tyrosine kinase activity	0.0019	23	1	0.0135	0.0135	HSPH1
1	Biological Process	brown fat cell differentiation	0.0021	25	1	0.0146	0.0146	RGS2
1	Biological Process	regulation of angiogenesis	0.0022	26	1	0.0152	0.0152	TNFRSF12A
1	Biological Process	regulation of heart rate	0.0023	27	1	0.0158	0.0158	PDE4D
1	Biological Process	positive regulation of axon extension	0.0024	29	1	0.0169	0.0169	TNFRSF12A
1	Biological Process	toxin transport	0.0029	34	1	0.0198	0.0198	DNAJA1
1	Biological Process	flagellated sperm motility	0.0029	35	1	0.0204	0.0204	DNAJA1
1	Biological Process	negative regulation of MAP kinase activity	0.0029	35	1	0.0204	0.0204	RGS2
1	Biological Process	cAMP-mediated signaling	0.0029	35	1	0.0204	0.0204	PDE4D
1	Biological Process	negative regulation of protein ubiquitination	0.0029	35	1	0.0204	0.0204	DNAJA1
1	Biological Process	DNA damage response, detection of DNA damage	0.003	36	1	0.021	0.021	DNAJA1
1	Biological Process	regulation of G-protein coupled receptor protein signaling pathway	0.0031	37	1	0.0216	0.0216	RGS2
1	Biological Process	response to heat	0.0032	38	1	0.0221	0.0221	DNAJA1
1	Biological Process	defense response to Gram-negative bacterium	0.0032	38	1	0.0221	0.0221	CD160
1	Biological Process	negative regulation of apoptotic process	0.0348	414	2	0.0226	0.0226	ADAMTS20,DNAJA1
1	Biological Process	extrinsic apoptotic signaling pathway	0.0033	39	1	0.0227	0.0227	TNFRSF12A
1	Biological Process	androgen receptor signaling pathway	0.0034	40	1	0.0233	0.0233	DNAJA1
1	Biological Process	regulation of translation	0.0035	42	1	0.0244	0.0244	RGS2
1	Biological Process	positive regulation of interferon-gamma production	0.0036	43	1	0.025	0.025	PDE4D
1	Biological Process	cellular defense response	0.0045	54	1	0.0313	0.0313	CD160
1	Biological Process	positive regulation of signal transduction	0.0046	55	1	0.0319	0.0319	ADAMTS20
1	Biological Process	neutrophil chemotaxis	0.0051	61	1	0.0353	0.0353	PDE4D
1	Biological Process	multicellular organism growth	0.0059	70	1	0.0405	0.0405	PDE4D
1	Biological Process	regulation of cellular response to heat	0.0063	75	1	0.0433	0.0433	HSPH1
1	Biological Process	cellular response to lipopolysaccharide	0.0092	109	1	0.0624	0.0624	PDE4D
1	Biological Process	tumor necrosis factor-mediated signaling pathway	0.0096	114	1	0.0652	0.0652	TNFRSF12A
1	Biological Process	protein folding	0.0115	137	1	0.0779	0.0779	DNAJA1
1	Biological Process	T cell receptor signaling pathway	0.0124	147	1	0.0833	0.0833	PDE4D
1	Biological Process	aging	0.0124	147	1	0.0833	0.0833	PDE4D
1	Biological Process	receptor-mediated endocytosis	0.0131	156	1	0.0882	0.0882	HSPH1
1	Biological Process	regulation of immune response	0.0142	169	1	0.0953	0.0953	CD160
1	Biological Process	cell cycle	0.0145	172	1	0.0969	0.0969	RGS2
1	Biological Process	extracellular matrix organization	0.015	178	1	0.1001	0.1001	ADAMTS20
1	Biological Process	angiogenesis	0.0164	195	1	0.1092	0.1092	TNFRSF12A
1	Biological Process	cell surface receptor signaling pathway	0.0182	216	1	0.1203	0.1203	CD160
1	Biological Process	cell proliferation	0.0273	325	1	0.1762	0.1762	CD160
1	Pathway	Regulation of Androgen receptor activity(N)	0.0045	49	1	0.0268	0.0846	DNAJA1
1	Pathway	Opioid Signalling(R)	0.0057	62	1	0.0337	0.0846	PDE4D
1	Pathway	Cellular response to heat stress(R)	0.0072	78	1	0.0423	0.0846	HSPH1
1	Pathway	Morphine addiction(K)	0.0084	91	1	0.0492	0.0846	PDE4D
1	Pathway	TNFR2 non-canonical NF-kB pathway(R)	0.0093	101	1	0.0545	0.0846	TNFRSF12A
1	Pathway	Heterotrimeric G-protein signaling pathway-Gq alpha and Go alpha mediated pathway(P)	0.0099	108	1	0.0582	0.0846	RGS2
1	Pathway	Binding and Uptake of Ligands by Scavenger Receptors(R)	0.0114	124	1	0.0665	0.0846	HSPH1
1	Pathway	Heterotrimeric G-protein signaling pathway-Gi alpha and Gs alpha mediated pathway(P)	0.0135	147	1	0.0785	0.0846	RGS2
1	Pathway	GPCR downstream signaling(R)	0.0842	915	2	0.0846	0.0846	PDE4D,RGS2
1	Pathway	Oxytocin signaling pathway(K)	0.0146	159	1	0.0846	0.0846	RGS2
1	Pathway	cGMP-PKG signaling pathway(K)	0.0155	168	1	0.0892	0.0892	RGS2
1	Pathway	Purine metabolism(K)	0.0161	175	1	0.0928	0.0928	PDE4D
1	Pathway	Immunoregulatory interactions between a Lymphoid and a non-Lymphoid cell(R)	0.0172	187	1	0.0989	0.0989	CD160
1	Pathway	cAMP signaling pathway(K)	0.0184	200	1	0.1055	0.1055	PDE4D
1	Pathway	Cytokine-cytokine receptor interaction(K)	0.0244	265	1	0.1377	0.1377	TNFRSF12A
1	Pathway	Gastrin-CREB signalling pathway via PKC and MAPK(R)	0.0346	376	1	0.1905	0.1905	RGS2
